# Supplementary material for: High-efficiency and stable short-delayed fluorescence emitters with hybrid long- and short-range charge-transfer excitations
Source: Nat Commun. 2023 Apr 26;14:2394. doi: 10.1038/s41467-023-38086-4 (PMC10133342; doi:10.1038/s41467-023-38086-4)
Supplement: Supplementary file 3 — Source Data [file 41467_2023_38086_MOESM3_ESM.zip]

Archive with 5 entries (4 files):
- Source Data/original data of Fig 2.xlsx
- Source Data/original data of Fig 3.xlsx
- Source Data/original data of Fig 4.xlsx
- Source Data/original data of Fig 5.xlsx
- Source Data/
