# Supplementary material for: High-efficiency and stable short-delayed fluorescence emitters with hybrid long- and short-range charge-transfer excitations
Source: Nat Commun. 2023 Apr 26;14:2394. doi: 10.1038/s41467-023-38086-4 (PMC10133342; doi:10.1038/s41467-023-38086-4)
Supplement: Supplementary file 3 — Source Data [file 41467_2023_38086_MOESM3_ESM.zip › Source Data/original data of Fig 2.xlsx]

## Sheet: Fig 2a
1TICz
	Fluo-298 K		Phos-77 K
wavelength/nm	normalized intensity	wavelength/nm	normalized intensity
410	0.007	400	0
410.2	0.007	400.2	0
410.4	0.007	400.4	0
410.6	0.007	400.6	0
410.8	0.007	400.8	0
411	0.007	401	0
411.2	0.006	401.2	0
411.4	0.006	401.4	0
411.6	0.006	401.6	0
411.8	0.006	401.8	0
412	0.006	402	0
412.2	0.006	402.2	0
412.4	0.006	402.4	0
412.6	0.006	402.6	0
412.8	0.006	402.8	0
413	0.006	403	0
413.2	0.006	403.2	0
413.4	0.006	403.4	0
413.6	0.006	403.6	0
413.8	0.006	403.8	0
414	0.006	404	0
414.2	0.006	404.2	0
414.4	0.005	404.4	0
414.6	0.005	404.6	0
414.8	0.005	404.8	0
415	0.005	405	0
415.2	0.005	405.2	0
415.4	0.005	405.4	0
415.6	0.005	405.6	0
415.8	0.005	405.8	0
416	0.005	406	0
416.2	0.005	406.2	0
416.4	0.005	406.4	0
416.6	0.005	406.6	0
416.8	0.005	406.8	0
417	0.005	407	0
417.2	0.005	407.2	0
417.4	0.005	407.4	0
417.6	0.005	407.6	0
417.8	0.005	407.8	0
418	0.005	408	0
418.2	0.005	408.2	0
418.4	0.005	408.4	0
418.6	0.005	408.6	0
418.8	0.005	408.8	0
419	0.006	409	0
419.2	0.005	409.2	0
419.4	0.006	409.4	0
419.6	0.006	409.6	0
419.8	0.006	409.8	0
420	0.006	410	0
420.2	0.006	410.2	0
420.4	0.006	410.4	0
420.6	0.006	410.6	0
420.8	0.006	410.8	0
421	0.006	411	0
421.2	0.006	411.2	0
421.4	0.006	411.4	0
421.6	0.006	411.6	0
421.8	0.006	411.8	0
422	0.006	412	0
422.2	0.006	412.2	0
422.4	0.006	412.4	0
422.6	0.007	412.6	0
422.8	0.007	412.8	0
423	0.007	413	0
423.2	0.007	413.2	0
423.4	0.007	413.4	0
423.6	0.007	413.6	0
423.8	0.007	413.8	0
424	0.007	414	0
424.2	0.007	414.2	0
424.4	0.007	414.4	0
424.6	0.008	414.6	0
424.8	0.008	414.8	0
425	0.008	415	0
425.2	0.008	415.2	0
425.4	0.008	415.4	0
425.6	0.008	415.6	0
425.8	0.009	415.8	0
426	0.009	416	0
426.2	0.009	416.2	0
426.4	0.009	416.4	0
426.6	0.009	416.6	0
426.8	0.009	416.8	0
427	0.01	417	0
427.2	0.01	417.2	0
427.4	0.01	417.4	0
427.6	0.01	417.6	0
427.8	0.01	417.8	0
428	0.011	418	0
428.2	0.011	418.2	0
428.4	0.011	418.4	0
428.6	0.011	418.6	0
428.8	0.011	418.8	0
429	0.012	419	0
429.2	0.012	419.2	0
429.4	0.012	419.4	0
429.6	0.013	419.6	0
429.8	0.013	419.8	0
430	0.013	420	0
430.2	0.014	420.2	0
430.4	0.014	420.4	0
430.6	0.014	420.6	0
430.8	0.015	420.8	0
431	0.015	421	0
431.2	0.015	421.2	0
431.4	0.016	421.4	0
431.6	0.016	421.6	0
431.8	0.017	421.8	0
432	0.017	422	0
432.2	0.017	422.2	0
432.4	0.018	422.4	0
432.6	0.018	422.6	0
432.8	0.019	422.8	0
433	0.019	423	0
433.2	0.02	423.2	0
433.4	0.02	423.4	0
433.6	0.021	423.6	0
433.8	0.021	423.8	0
434	0.022	424	0
434.2	0.022	424.2	0
434.4	0.023	424.4	0
434.6	0.024	424.6	0
434.8	0.024	424.8	0
435	0.025	425	0
435.2	0.025	425.2	0
435.4	0.026	425.4	0
435.6	0.027	425.6	0
435.8	0.027	425.8	0
436	0.028	426	0
436.2	0.029	426.2	0
436.4	0.029	426.4	0
436.6	0.03	426.6	0
436.8	0.031	426.8	0
437	0.032	427	0
437.2	0.032	427.2	0
437.4	0.033	427.4	0
437.6	0.034	427.6	0
437.8	0.035	427.8	0
438	0.035	428	0
438.2	0.037	428.2	0
438.4	0.038	428.4	0
438.6	0.038	428.6	0
438.8	0.039	428.8	0
439	0.04	429	0
439.2	0.041	429.2	0
439.4	0.042	429.4	0
439.6	0.043	429.6	0
439.8	0.045	429.8	0
440	0.046	430	0
440.2	0.047	430.2	0.001
440.4	0.048	430.4	0
440.6	0.049	430.6	0.001
440.8	0.05	430.8	0.001
441	0.051	431	0.001
441.2	0.053	431.2	0.001
441.4	0.054	431.4	0.001
441.6	0.056	431.6	0.001
441.8	0.057	431.8	0.001
442	0.058	432	0.001
442.2	0.059	432.2	0.001
442.4	0.061	432.4	0.001
442.6	0.062	432.6	0.001
442.8	0.064	432.8	0.001
443	0.065	433	0.001
443.2	0.067	433.2	0.001
443.4	0.069	433.4	0.001
443.6	0.07	433.6	0.001
443.8	0.072	433.8	0.001
444	0.073	434	0.001
444.2	0.075	434.2	0.001
444.4	0.077	434.4	0.001
444.6	0.079	434.6	0.001
444.8	0.08	434.8	0.001
445	0.083	435	0.001
445.2	0.084	435.2	0.001
445.4	0.086	435.4	0.001
445.6	0.088	435.6	0.001
445.8	0.09	435.8	0.001
446	0.092	436	0.001
446.2	0.095	436.2	0.001
446.4	0.096	436.4	0.001
446.6	0.099	436.6	0.001
446.8	0.1	436.8	0.001
447	0.103	437	0.001
447.2	0.105	437.2	0.001
447.4	0.107	437.4	0.001
447.6	0.11	437.6	0.001
447.8	0.112	437.8	0.001
448	0.115	438	0.001
448.2	0.117	438.2	0.001
448.4	0.12	438.4	0.001
448.6	0.123	438.6	0.001
448.8	0.124	438.8	0.001
449	0.127	439	0.001
449.2	0.13	439.2	0.001
449.4	0.133	439.4	0.001
449.6	0.136	439.6	0.001
449.8	0.139	439.8	0.001
450	0.141	440	0.001
450.2	0.144	440.2	0.001
450.4	0.147	440.4	0.001
450.6	0.151	440.6	0.001
450.8	0.153	440.8	0.001
451	0.157	441	0.001
451.2	0.161	441.2	0.001
451.4	0.164	441.4	0.001
451.6	0.167	441.6	0.001
451.8	0.171	441.8	0.002
452	0.173	442	0.001
452.2	0.177	442.2	0.002
452.4	0.18	442.4	0.002
452.6	0.184	442.6	0.002
452.8	0.188	442.8	0.002
453	0.192	443	0.002
453.2	0.195	443.2	0.002
453.4	0.199	443.4	0.002
453.6	0.203	443.6	0.002
453.8	0.206	443.8	0.002
454	0.211	444	0.002
454.2	0.216	444.2	0.002
454.4	0.22	444.4	0.002
454.6	0.223	444.6	0.002
454.8	0.228	444.8	0.002
455	0.232	445	0.002
455.2	0.236	445.2	0.002
455.4	0.24	445.4	0.003
455.6	0.245	445.6	0.002
455.8	0.249	445.8	0.002
456	0.254	446	0.002
456.2	0.258	446.2	0.003
456.4	0.263	446.4	0.003
456.6	0.267	446.6	0.003
456.8	0.271	446.8	0.003
457	0.276	447	0.003
457.2	0.281	447.2	0.003
457.4	0.287	447.4	0.003
457.6	0.291	447.6	0.003
457.8	0.295	447.8	0.003
458	0.3	448	0.003
458.2	0.305	448.2	0.003
458.4	0.31	448.4	0.003
458.6	0.316	448.6	0.004
458.8	0.321	448.8	0.004
459	0.327	449	0.004
459.2	0.332	449.2	0.004
459.4	0.338	449.4	0.004
459.6	0.343	449.6	0.004
459.8	0.348	449.8	0.004
460	0.353	450	0.004
460.2	0.359	450.2	0.004
460.4	0.364	450.4	0.005
460.6	0.371	450.6	0.004
460.8	0.375	450.8	0.004
461	0.382	451	0.005
461.2	0.387	451.2	0.005
461.4	0.392	451.4	0.005
461.6	0.397	451.6	0.006
461.8	0.403	451.8	0.005
462	0.41	452	0.005
462.2	0.416	452.2	0.006
462.4	0.422	452.4	0.006
462.6	0.427	452.6	0.006
462.8	0.433	452.8	0.007
463	0.438	453	0.007
463.2	0.443	453.2	0.006
463.4	0.45	453.4	0.007
463.6	0.457	453.6	0.007
463.8	0.463	453.8	0.007
464	0.47	454	0.007
464.2	0.476	454.2	0.007
464.4	0.482	454.4	0.007
464.6	0.488	454.6	0.008
464.8	0.493	454.8	0.008
465	0.501	455	0.008
465.2	0.507	455.2	0.009
465.4	0.515	455.4	0.009
465.6	0.522	455.6	0.009
465.8	0.529	455.8	0.01
466	0.534	456	0.009
466.2	0.54	456.2	0.01
466.4	0.546	456.4	0.011
466.6	0.552	456.6	0.011
466.8	0.559	456.8	0.011
467	0.564	457	0.011
467.2	0.57	457.2	0.012
467.4	0.576	457.4	0.012
467.6	0.582	457.6	0.012
467.8	0.589	457.8	0.013
468	0.593	458	0.013
468.2	0.599	458.2	0.013
468.4	0.606	458.4	0.013
468.6	0.614	458.6	0.014
468.8	0.62	458.8	0.015
469	0.627	459	0.015
469.2	0.632	459.2	0.016
469.4	0.638	459.4	0.014
469.6	0.644	459.6	0.015
469.8	0.652	459.8	0.016
470	0.659	460	0.017
470.2	0.666	460.2	0.017
470.4	0.673	460.4	0.018
470.6	0.679	460.6	0.018
470.8	0.686	460.8	0.018
471	0.693	461	0.02
471.2	0.698	461.2	0.02
471.4	0.704	461.4	0.022
471.6	0.712	461.6	0.022
471.8	0.719	461.8	0.021
472	0.725	462	0.022
472.2	0.73	462.2	0.023
472.4	0.736	462.4	0.022
472.6	0.74	462.6	0.021
472.8	0.747	462.8	0.026
473	0.749	463	0.023
473.2	0.757	463.2	0.024
473.4	0.762	463.4	0.025
473.6	0.767	463.6	0.026
473.8	0.771	463.8	0.026
474	0.777	464	0.028
474.2	0.783	464.2	0.028
474.4	0.787	464.4	0.031
474.6	0.794	464.6	0.033
474.8	0.799	464.8	0.032
475	0.807	465	0.033
475.2	0.812	465.2	0.034
475.4	0.817	465.4	0.033
475.6	0.822	465.6	0.033
475.8	0.828	465.8	0.036
476	0.831	466	0.036
476.2	0.838	466.2	0.039
476.4	0.842	466.4	0.043
476.6	0.849	466.6	0.042
476.8	0.853	466.8	0.038
477	0.857	467	0.042
477.2	0.861	467.2	0.044
477.4	0.866	467.4	0.047
477.6	0.87	467.6	0.047
477.8	0.874	467.8	0.046
478	0.878	468	0.045
478.2	0.881	468.2	0.049
478.4	0.886	468.4	0.051
478.6	0.89	468.6	0.053
478.8	0.893	468.8	0.055
479	0.897	469	0.055
479.2	0.9	469.2	0.054
479.4	0.903	469.4	0.057
479.6	0.905	469.6	0.062
479.8	0.91	469.8	0.062
480	0.913	470	0.062
480.2	0.915	470.2	0.066
480.4	0.917	470.4	0.063
480.6	0.918	470.6	0.07
480.8	0.922	470.8	0.071
481	0.926	471	0.068
481.2	0.928	471.2	0.067
481.4	0.93	471.4	0.073
481.6	0.933	471.6	0.074
481.8	0.937	471.8	0.082
482	0.939	472	0.083
482.2	0.942	472.2	0.084
482.4	0.944	472.4	0.083
482.6	0.947	472.6	0.087
482.8	0.948	472.8	0.083
483	0.951	473	0.092
483.2	0.954	473.2	0.094
483.4	0.956	473.4	0.088
483.6	0.958	473.6	0.096
483.8	0.961	473.8	0.101
484	0.964	474	0.102
484.2	0.964	474.2	0.095
484.4	0.967	474.4	0.108
484.6	0.971	474.6	0.102
484.8	0.971	474.8	0.109
485	0.974	475	0.106
485.2	0.976	475.2	0.112
485.4	0.979	475.4	0.117
485.6	0.979	475.6	0.119
485.8	0.982	475.8	0.122
486	0.984	476	0.132
486.2	0.984	476.2	0.133
486.4	0.985	476.4	0.139
486.6	0.987	476.6	0.147
486.8	0.988	476.8	0.148
487	0.989	477	0.147
487.2	0.991	477.2	0.149
487.4	0.99	477.4	0.158
487.6	0.994	477.6	0.159
487.8	0.993	477.8	0.159
488	0.993	478	0.171
488.2	0.994	478.2	0.165
488.4	0.996	478.4	0.18
488.6	0.996	478.6	0.179
488.8	0.996	478.8	0.187
489	0.996	479	0.182
489.2	0.997	479.2	0.188
489.4	0.998	479.4	0.193
489.6	0.998	479.6	0.205
489.8	0.998	479.8	0.202
490	0.998	480	0.193
490.2	0.999	480.2	0.211
490.4	1	480.4	0.22
490.6	0.999	480.6	0.216
490.8	0.998	480.8	0.226
491	1.001	481	0.24
491.2	0.999	481.2	0.227
491.4	0.998	481.4	0.238
491.6	0.998	481.6	0.242
491.8	0.998	481.8	0.253
492	0.997	482	0.25
492.2	0.997	482.2	0.248
492.4	0.997	482.4	0.255
492.6	0.996	482.6	0.283
492.8	0.996	482.8	0.273
493	0.998	483	0.279
493.2	0.997	483.2	0.278
493.4	0.996	483.4	0.304
493.6	0.996	483.6	0.293
493.8	0.996	483.8	0.305
494	0.997	484	0.312
494.2	0.998	484.2	0.308
494.4	0.998	484.4	0.308
494.6	0.997	484.6	0.315
494.8	0.997	484.8	0.333
495	0.998	485	0.344
495.2	0.998	485.2	0.348
495.4	0.998	485.4	0.367
495.6	0.997	485.6	0.36
495.8	0.997	485.8	0.367
496	0.998	486	0.365
496.2	0.996	486.2	0.385
496.4	0.995	486.4	0.386
496.6	0.995	486.6	0.389
496.8	0.995	486.8	0.398
497	0.993	487	0.401
497.2	0.993	487.2	0.398
497.4	0.992	487.4	0.386
497.6	0.993	487.6	0.44
497.8	0.99	487.8	0.435
498	0.99	488	0.459
498.2	0.99	488.2	0.435
498.4	0.99	488.4	0.482
498.6	0.99	488.6	0.462
498.8	0.99	488.8	0.443
499	0.987	489	0.467
499.2	0.987	489.2	0.453
499.4	0.986	489.4	0.503
499.6	0.985	489.6	0.496
499.8	0.986	489.8	0.511
500	0.982	490	0.512
500.2	0.978	490.2	0.551
500.4	0.977	490.4	0.531
500.6	0.974	490.6	0.538
500.8	0.972	490.8	0.545
501	0.97	491	0.534
501.2	0.967	491.2	0.533
501.4	0.965	491.4	0.572
501.6	0.966	491.6	0.544
501.8	0.962	491.8	0.574
502	0.963	492	0.583
502.2	0.961	492.2	0.603
502.4	0.96	492.4	0.581
502.6	0.959	492.6	0.612
502.8	0.958	492.8	0.615
503	0.957	493	0.608
503.2	0.956	493.2	0.635
503.4	0.956	493.4	0.632
503.6	0.954	493.6	0.638
503.8	0.952	493.8	0.649
504	0.951	494	0.658
504.2	0.951	494.2	0.666
504.4	0.95	494.4	0.683
504.6	0.947	494.6	0.648
504.8	0.947	494.8	0.625
505	0.948	495	0.66
505.2	0.944	495.2	0.711
505.4	0.944	495.4	0.738
505.6	0.941	495.6	0.685
505.8	0.939	495.8	0.719
506	0.94	496	0.732
506.2	0.94	496.2	0.723
506.4	0.939	496.4	0.733
506.6	0.937	496.6	0.761
506.8	0.935	496.8	0.753
507	0.934	497	0.775
507.2	0.934	497.2	0.764
507.4	0.931	497.4	0.784
507.6	0.929	497.6	0.793
507.8	0.931	497.8	0.765
508	0.928	498	0.778
508.2	0.927	498.2	0.812
508.4	0.927	498.4	0.822
508.6	0.923	498.6	0.857
508.8	0.923	498.8	0.811
509	0.922	499	0.828
509.2	0.921	499.2	0.834
509.4	0.92	499.4	0.823
509.6	0.919	499.6	0.851
509.8	0.917	499.8	0.798
510	0.915	500	0.856
510.2	0.915	500.2	0.818
510.4	0.914	500.4	0.881
510.6	0.912	500.6	0.901
510.8	0.91	500.8	0.881
511	0.909	501	0.841
511.2	0.909	501.2	0.855
511.4	0.907	501.4	0.914
511.6	0.906	501.6	0.908
511.8	0.903	501.8	0.892
512	0.902	502	0.896
512.2	0.9	502.2	0.912
512.4	0.897	502.4	0.859
512.6	0.896	502.6	0.874
512.8	0.895	502.8	0.92
513	0.894	503	0.922
513.2	0.893	503.2	0.909
513.4	0.889	503.4	0.929
513.6	0.888	503.6	0.952
513.8	0.886	503.8	0.943
514	0.885	504	0.934
514.2	0.883	504.2	0.961
514.4	0.883	504.4	0.899
514.6	0.88	504.6	0.921
514.8	0.877	504.8	0.885
515	0.877	505	0.968
515.2	0.873	505.2	0.884
515.4	0.872	505.4	0.947
515.6	0.869	505.6	0.956
515.8	0.87	505.8	0.965
516	0.868	506	0.971
516.2	0.866	506.2	0.971
516.4	0.864	506.4	0.943
516.6	0.863	506.6	0.968
516.8	0.863	506.8	0.936
517	0.859	507	0.975
517.2	0.859	507.2	0.912
517.4	0.857	507.4	0.986
517.6	0.856	507.6	0.975
517.8	0.855	507.8	0.937
518	0.853	508	0.986
518.2	0.849	508.2	0.98
518.4	0.848	508.4	0.978
518.6	0.847	508.6	1
518.8	0.845	508.8	0.975
519	0.844	509	0.955
519.2	0.843	509.2	0.945
519.4	0.839	509.4	0.91
519.6	0.838	509.6	0.934
519.8	0.835	509.8	0.937
520	0.832	510	0.963
520.2	0.831	510.2	0.933
520.4	0.829	510.4	0.978
520.6	0.827	510.6	1
520.8	0.826	510.8	0.989
521	0.823	511	0.988
521.2	0.82	511.2	0.922
521.4	0.818	511.4	0.981
521.6	0.816	511.6	0.989
521.8	0.813	511.8	0.978
522	0.811	512	0.959
522.2	0.808	512.2	0.975
522.4	0.807	512.4	0.995
522.6	0.806	512.6	0.971
522.8	0.802	512.8	0.953
523	0.801	513	0.952
523.2	0.799	513.2	0.971
523.4	0.797	513.4	0.901
523.6	0.796	513.6	0.968
523.8	0.793	513.8	0.933
524	0.791	514	0.889
524.2	0.789	514.2	0.939
524.4	0.787	514.4	0.963
524.6	0.785	514.6	0.944
524.8	0.783	514.8	0.931
525	0.781	515	0.889
525.2	0.78	515.2	0.939
525.4	0.778	515.4	0.935
525.6	0.776	515.6	0.918
525.8	0.775	515.8	0.862
526	0.771	516	0.934
526.2	0.771	516.2	0.943
526.4	0.767	516.4	0.88
526.6	0.765	516.6	0.924
526.8	0.764	516.8	0.847
527	0.762	517	0.898
527.2	0.761	517.2	0.925
527.4	0.757	517.4	0.871
527.6	0.753	517.6	0.902
527.8	0.753	517.8	0.928
528	0.748	518	0.9
528.2	0.748	518.2	0.909
528.4	0.744	518.4	0.918
528.6	0.743	518.6	0.873
528.8	0.74	518.8	0.866
529	0.738	519	0.928
529.2	0.734	519.2	0.881
529.4	0.733	519.4	0.856
529.6	0.73	519.6	0.893
529.8	0.727	519.8	0.904
530	0.725	520	0.867
530.2	0.722	520.2	0.828
530.4	0.721	520.4	0.833
530.6	0.718	520.6	0.874
530.8	0.717	520.8	0.89
531	0.714	521	0.892
531.2	0.712	521.2	0.873
531.4	0.71	521.4	0.897
531.6	0.707	521.6	0.812
531.8	0.705	521.8	0.874
532	0.702	522	0.86
532.2	0.7	522.2	0.836
532.4	0.696	522.4	0.841
532.6	0.694	522.6	0.834
532.8	0.694	522.8	0.882
533	0.691	523	0.885
533.2	0.69	523.2	0.818
533.4	0.688	523.4	0.862
533.6	0.685	523.6	0.867
533.8	0.682	523.8	0.856
534	0.679	524	0.861
534.2	0.677	524.2	0.886
534.4	0.675	524.4	0.858
534.6	0.673	524.6	0.833
534.8	0.671	524.8	0.863
535	0.668	525	0.816
535.2	0.667	525.2	0.867
535.4	0.664	525.4	0.833
535.6	0.66	525.6	0.864
535.8	0.66	525.8	0.9
536	0.656	526	0.878
536.2	0.653	526.2	0.859
536.4	0.65	526.4	0.837
536.6	0.649	526.6	0.826
536.8	0.647	526.8	0.852
537	0.644	527	0.882
537.2	0.642	527.2	0.851
537.4	0.64	527.4	0.832
537.6	0.638	527.6	0.825
537.8	0.636	527.8	0.84
538	0.633	528	0.804
538.2	0.631	528.2	0.82
538.4	0.628	528.4	0.874
538.6	0.625	528.6	0.809
538.8	0.623	528.8	0.822
539	0.622	529	0.83
539.2	0.618	529.2	0.835
539.4	0.615	529.4	0.817
539.6	0.613	529.6	0.813
539.8	0.611	529.8	0.815
540	0.61	530	0.831
540.2	0.607	530.2	0.847
540.4	0.605	530.4	0.831
540.6	0.602	530.6	0.83
540.8	0.6	530.8	0.829
541	0.598	531	0.828
541.2	0.596	531.2	0.841
541.4	0.593	531.4	0.82
541.6	0.594	531.6	0.818
541.8	0.59	531.8	0.829
542	0.587	532	0.811
542.2	0.585	532.2	0.782
542.4	0.584	532.4	0.808
542.6	0.58	532.6	0.882
542.8	0.578	532.8	0.867
543	0.576	533	0.819
543.2	0.574	533.2	0.827
543.4	0.571	533.4	0.791
543.6	0.57	533.6	0.783
543.8	0.567	533.8	0.795
544	0.565	534	0.835
544.2	0.562	534.2	0.818
544.4	0.561	534.4	0.803
544.6	0.559	534.6	0.81
544.8	0.557	534.8	0.871
545	0.554	535	0.792
545.2	0.553	535.2	0.848
545.4	0.55	535.4	0.804
545.6	0.546	535.6	0.847
545.8	0.544	535.8	0.851
546	0.542	536	0.816
546.2	0.539	536.2	0.82
546.4	0.539	536.4	0.848
546.6	0.536	536.6	0.85
546.8	0.534	536.8	0.808
547	0.534	537	0.815
547.2	0.53	537.2	0.811
547.4	0.527	537.4	0.823
547.6	0.526	537.6	0.823
547.8	0.522	537.8	0.824
548	0.521	538	0.798
548.2	0.52	538.2	0.838
548.4	0.517	538.4	0.846
548.6	0.515	538.6	0.848
548.8	0.513	538.8	0.793
549	0.512	539	0.823
549.2	0.51	539.2	0.826
549.4	0.507	539.4	0.828
549.6	0.507	539.6	0.829
549.8	0.505	539.8	0.842
550	0.503	540	0.843
550.2	0.5	540.2	0.822
550.4	0.497	540.4	0.828
550.6	0.496	540.6	0.78
550.8	0.495	540.8	0.769
551	0.492	541	0.796
551.2	0.492	541.2	0.828
551.4	0.488	541.4	0.82
551.6	0.486	541.6	0.828
551.8	0.485	541.8	0.817
552	0.482	542	0.787
552.2	0.48	542.2	0.806
552.4	0.479	542.4	0.836
552.6	0.476	542.6	0.772
552.8	0.476	542.8	0.794
553	0.472	543	0.838
553.2	0.47	543.2	0.807
553.4	0.468	543.4	0.793
553.6	0.465	543.6	0.823
553.8	0.463	543.8	0.815
554	0.461	544	0.768
554.2	0.46	544.2	0.734
554.4	0.458	544.4	0.79
554.6	0.456	544.6	0.815
554.8	0.453	544.8	0.802
555	0.453	545	0.804
555.2	0.45	545.2	0.807
555.4	0.447	545.4	0.781
555.6	0.447	545.6	0.796
555.8	0.445	545.8	0.798
556	0.443	546	0.766
556.2	0.442	546.2	0.784
556.4	0.441	546.4	0.778
556.6	0.437	546.6	0.789
556.8	0.435	546.8	0.795
557	0.435	547	0.789
557.2	0.433	547.2	0.748
557.4	0.431	547.4	0.736
557.6	0.43	547.6	0.74
557.8	0.428	547.8	0.751
558	0.427	548	0.744
558.2	0.424	548.2	0.743
558.4	0.422	548.4	0.748
558.6	0.42	548.6	0.761
558.8	0.42	548.8	0.727
559	0.417	549	0.768
559.2	0.416	549.2	0.72
559.4	0.414	549.4	0.708
559.6	0.413	549.6	0.744
559.8	0.411	549.8	0.732
560	0.408	550	0.729
560.2	0.407	550.2	0.73
560.4	0.404	550.4	0.729
560.6	0.403	550.6	0.748
560.8	0.402	550.8	0.7
561	0.4	551	0.725
561.2	0.398	551.2	0.731
561.4	0.395	551.4	0.675
561.6	0.394	551.6	0.689
561.8	0.391	551.8	0.707
562	0.391	552	0.713
562.2	0.389	552.2	0.723
562.4	0.387	552.4	0.704
562.6	0.385	552.6	0.702
562.8	0.383	552.8	0.713
563	0.381	553	0.702
563.2	0.38	553.2	0.698
563.4	0.379	553.4	0.7
563.6	0.377	553.6	0.663
563.8	0.375	553.8	0.667
564	0.375	554	0.681
564.2	0.373	554.2	0.71
564.4	0.371	554.4	0.69
564.6	0.37	554.6	0.631
564.8	0.367	554.8	0.68
565	0.366	555	0.691
565.2	0.365	555.2	0.659
565.4	0.363	555.4	0.646
565.6	0.363	555.6	0.669
565.8	0.36	555.8	0.651
566	0.357	556	0.633
566.2	0.357	556.2	0.616
566.4	0.356	556.4	0.635
566.6	0.355	556.6	0.665
566.8	0.352	556.8	0.65
567	0.351	557	0.633
567.2	0.35	557.2	0.645
567.4	0.348	557.4	0.624
567.6	0.347	557.6	0.622
567.8	0.345	557.8	0.64
568	0.344	558	0.646
568.2	0.343	558.2	0.604
568.4	0.34	558.4	0.646
568.6	0.34	558.6	0.626
568.8	0.338	558.8	0.621
569	0.336	559	0.614
569.2	0.335	559.2	0.59
569.4	0.333	559.4	0.589
569.6	0.331	559.6	0.613
569.8	0.331	559.8	0.586
570	0.329	560	0.563
570.2	0.327	560.2	0.581
570.4	0.326	560.4	0.568
570.6	0.325	560.6	0.589
570.8	0.322	560.8	0.595
571	0.321	561	0.583
571.2	0.319	561.2	0.573
571.4	0.317	561.4	0.583
571.6	0.317	561.6	0.57
571.8	0.316	561.8	0.582
572	0.314	562	0.569
572.2	0.313	562.2	0.538
572.4	0.311	562.4	0.559
572.6	0.31	562.6	0.553
572.8	0.308	562.8	0.559
573	0.308	563	0.545
573.2	0.306	563.2	0.545
573.4	0.305	563.4	0.554
573.6	0.303	563.6	0.561
573.8	0.302	563.8	0.558
574	0.3	564	0.548
574.2	0.299	564.2	0.526
574.4	0.297	564.4	0.494
574.6	0.296	564.6	0.527
574.8	0.294	564.8	0.527
575	0.293	565	0.531
575.2	0.292	565.2	0.526
575.4	0.29	565.4	0.511
575.6	0.289	565.6	0.469
575.8	0.287	565.8	0.483
576	0.287	566	0.506
576.2	0.285	566.2	0.529
576.4	0.284	566.4	0.527
576.6	0.283	566.6	0.517
576.8	0.282	566.8	0.475
577	0.281	567	0.48
577.2	0.28	567.2	0.498
577.4	0.277	567.4	0.499
577.6	0.277	567.6	0.499
577.8	0.276	567.8	0.497
578	0.274	568	0.494
578.2	0.272	568.2	0.484
578.4	0.273	568.4	0.476
578.6	0.271	568.6	0.487
578.8	0.269	568.8	0.491
579	0.268	569	0.478
579.2	0.266	569.2	0.481
579.4	0.265	569.4	0.482
579.6	0.264	569.6	0.484
579.8	0.262	569.8	0.475
580	0.262	570	0.487
580.2	0.26	570.2	0.486
580.4	0.259	570.4	0.46
580.6	0.258	570.6	0.472
580.8	0.258	570.8	0.46
581	0.256	571	0.438
581.2	0.254	571.2	0.448
581.4	0.254	571.4	0.459
581.6	0.252	571.6	0.454
581.8	0.252	571.8	0.445
582	0.249	572	0.441
582.2	0.249	572.2	0.454
582.4	0.247	572.4	0.445
582.6	0.246	572.6	0.437
582.8	0.245	572.8	0.443
583	0.244	573	0.441
583.2	0.243	573.2	0.451
583.4	0.242	573.4	0.441
583.6	0.241	573.6	0.44
583.8	0.24	573.8	0.456
584	0.238	574	0.431
584.2	0.237	574.2	0.434
584.4	0.236	574.4	0.416
584.6	0.236	574.6	0.431
584.8	0.234	574.8	0.427
585	0.233	575	0.429
585.2	0.232	575.2	0.416
585.4	0.231	575.4	0.42
585.6	0.229	575.6	0.425
585.8	0.228	575.8	0.367
586	0.228	576	0.401
586.2	0.227	576.2	0.408
586.4	0.226	576.4	0.414
586.6	0.225	576.6	0.43
586.8	0.223	576.8	0.409
587	0.222	577	0.405
587.2	0.221	577.2	0.423
587.4	0.22	577.4	0.406
587.6	0.219	577.6	0.42
587.8	0.218	577.8	0.411
588	0.218	578	0.414
588.2	0.216	578.2	0.414
588.4	0.215	578.4	0.386
588.6	0.213	578.6	0.406
588.8	0.212	578.8	0.389
589	0.212	579	0.395
589.2	0.211	579.2	0.393
589.4	0.21	579.4	0.404
589.6	0.209	579.6	0.394
589.8	0.209	579.8	0.396
590	0.207	580	0.383
590.2	0.206	580.2	0.38
590.4	0.205	580.4	0.39
590.6	0.205	580.6	0.397
590.8	0.203	580.8	0.393
591	0.202	581	0.381
591.2	0.201	581.2	0.372
591.4	0.201	581.4	0.378
591.6	0.2	581.6	0.368
591.8	0.199	581.8	0.386
592	0.197	582	0.373
592.2	0.197	582.2	0.382
592.4	0.196	582.4	0.373
592.6	0.195	582.6	0.382
592.8	0.194	582.8	0.379
593	0.193	583	0.369
593.2	0.193	583.2	0.377
593.4	0.191	583.4	0.384
593.6	0.19	583.6	0.365
593.8	0.189	583.8	0.349
594	0.189	584	0.362
594.2	0.187	584.2	0.373
594.4	0.187	584.4	0.349
594.6	0.186	584.6	0.361
594.8	0.185	584.8	0.344
595	0.184	585	0.36
595.2	0.183	585.2	0.347
595.4	0.182	585.4	0.356
595.6	0.181	585.6	0.355
595.8	0.181	585.8	0.357
596	0.179	586	0.345
596.2	0.179	586.2	0.351
596.4	0.178	586.4	0.352
596.6	0.177	586.6	0.357
596.8	0.175	586.8	0.341
597	0.176	587	0.347
597.2	0.174	587.2	0.347
597.4	0.173	587.4	0.35
597.6	0.173	587.6	0.349
597.8	0.173	587.8	0.331
598	0.171	588	0.35
598.2	0.17	588.2	0.347
598.4	0.169	588.4	0.347
598.6	0.169	588.6	0.348
598.8	0.169	588.8	0.342
599	0.167	589	0.337
599.2	0.166	589.2	0.331
599.4	0.165	589.4	0.327
599.6	0.165	589.6	0.336
599.8	0.165	589.8	0.316
600	0.163	590	0.317
600.2	0.162	590.2	0.328
600.4	0.162	590.4	0.32
600.6	0.161	590.6	0.309
600.8	0.161	590.8	0.315
601	0.16	591	0.318
601.2	0.159	591.2	0.331
601.4	0.158	591.4	0.31
601.6	0.157	591.6	0.322
601.8	0.157	591.8	0.317
602	0.156	592	0.318
602.2	0.155	592.2	0.314
602.4	0.155	592.4	0.321
602.6	0.154	592.6	0.318
602.8	0.152	592.8	0.304
603	0.153	593	0.319
603.2	0.152	593.2	0.314
603.4	0.151	593.4	0.303
603.6	0.149	593.6	0.318
603.8	0.15	593.8	0.308
604	0.148	594	0.298
604.2	0.148	594.2	0.304
604.4	0.147	594.4	0.31
604.6	0.146	594.6	0.305
604.8	0.146	594.8	0.297
605	0.145	595	0.302
605.2	0.145	595.2	0.296
605.4	0.143	595.4	0.301
605.6	0.143	595.6	0.294
605.8	0.143	595.8	0.29
606	0.142	596	0.288
606.2	0.141	596.2	0.289
606.4	0.14	596.4	0.279
606.6	0.14	596.6	0.296
606.8	0.139	596.8	0.29
607	0.138	597	0.29
607.2	0.138	597.2	0.286
607.4	0.137	597.4	0.263
607.6	0.136	597.6	0.28
607.8	0.135	597.8	0.279
608	0.134	598	0.289
608.2	0.134	598.2	0.277
608.4	0.133	598.4	0.286
608.6	0.132	598.6	0.269
608.8	0.133	598.8	0.273
609	0.132	599	0.262
609.2	0.132	599.2	0.263
609.4	0.13	599.4	0.268
609.6	0.129	599.6	0.257
609.8	0.129	599.8	0.259
610	0.128	600	0.252
610.2	0.127	600.2	0.266
610.4	0.128	600.4	0.245
610.6	0.126	600.6	0.266
610.8	0.126	600.8	0.264
611	0.125	601	0.263
611.2	0.125	601.2	0.261
611.4	0.124	601.4	0.259
611.6	0.123	601.6	0.261
611.8	0.123	601.8	0.254
612	0.122	602	0.259
612.2	0.122	602.2	0.256
612.4	0.122	602.4	0.255
612.6	0.121	602.6	0.251
612.8	0.12	602.8	0.244
613	0.119	603	0.252
613.2	0.119	603.2	0.247
613.4	0.119	603.4	0.248
613.6	0.118	603.6	0.24
613.8	0.118	603.8	0.245
614	0.117	604	0.236
614.2	0.115	604.2	0.245
614.4	0.115	604.4	0.242
614.6	0.115	604.6	0.247
614.8	0.115	604.8	0.243
615	0.114	605	0.243
615.2	0.114	605.2	0.239
615.4	0.113	605.4	0.239
615.6	0.112	605.6	0.238
615.8	0.112	605.8	0.234
616	0.111	606	0.224
616.2	0.111	606.2	0.235
616.4	0.11	606.4	0.233
616.6	0.109	606.6	0.232
616.8	0.11	606.8	0.228
617	0.109	607	0.231
617.2	0.108	607.2	0.231
617.4	0.108	607.4	0.218
617.6	0.107	607.6	0.222
617.8	0.106	607.8	0.217
618	0.106	608	0.216
618.2	0.106	608.2	0.223
618.4	0.105	608.4	0.219
618.6	0.104	608.6	0.223
618.8	0.104	608.8	0.216
619	0.103	609	0.221
619.2	0.103	609.2	0.207
619.4	0.102	609.4	0.206
619.6	0.102	609.6	0.199
619.8	0.101	609.8	0.212
620	0.101	610	0.193
620.2	0.1	610.2	0.208
620.4	0.1	610.4	0.203
620.6	0.1	610.6	0.208
620.8	0.099	610.8	0.194
621	0.098	611	0.206
621.2	0.097	611.2	0.192
621.4	0.098	611.4	0.193
621.6	0.098	611.6	0.203
621.8	0.097	611.8	0.195
622	0.096	612	0.2
622.2	0.095	612.2	0.2
622.4	0.095	612.4	0.194
622.6	0.095	612.6	0.194
622.8	0.094	612.8	0.196
623	0.094	613	0.194
623.2	0.094	613.2	0.184
623.4	0.093	613.4	0.193
623.6	0.092	613.6	0.192
623.8	0.092	613.8	0.189
624	0.092	614	0.187
624.2	0.091	614.2	0.187
624.4	0.091	614.4	0.188
624.6	0.09	614.6	0.186
624.8	0.09	614.8	0.186
625	0.089	615	0.183
625.2	0.089	615.2	0.176
625.4	0.088	615.4	0.178
625.6	0.088	615.6	0.183
625.8	0.087	615.8	0.186
626	0.087	616	0.174
626.2	0.087	616.2	0.18
626.4	0.087	616.4	0.179
626.6	0.086	616.6	0.176
626.8	0.086	616.8	0.181
627	0.085	617	0.179
627.2	0.085	617.2	0.176
627.4	0.084	617.4	0.163
627.6	0.084	617.6	0.168
627.8	0.083	617.8	0.161
628	0.083	618	0.171
628.2	0.082	618.2	0.168
628.4	0.082	618.4	0.16
628.6	0.082	618.6	0.163
628.8	0.081	618.8	0.164
629	0.081	619	0.168
629.2	0.081	619.2	0.169
629.4	0.08	619.4	0.162
629.6	0.079	619.6	0.165
629.8	0.08	619.8	0.163
630	0.079	620	0.164
630.2	0.078	620.2	0.163
630.4	0.078	620.4	0.16
630.6	0.078	620.6	0.154
630.8	0.077	620.8	0.165
631	0.077	621	0.163
631.2	0.076	621.2	0.158
631.4	0.076	621.4	0.159
631.6	0.076	621.6	0.153
631.8	0.076	621.8	0.15
632	0.075	622	0.152
632.2	0.075	622.2	0.155
632.4	0.074	622.4	0.155
632.6	0.074	622.6	0.153
632.8	0.074	622.8	0.152
633	0.074	623	0.148
633.2	0.073	623.2	0.145
633.4	0.073	623.4	0.145
633.6	0.073	623.6	0.147
633.8	0.072	623.8	0.147
634	0.072	624	0.142
634.2	0.071	624.2	0.146
634.4	0.071	624.4	0.145
634.6	0.071	624.6	0.142
634.8	0.07	624.8	0.141
635	0.07	625	0.138
635.2	0.069	625.2	0.142
635.4	0.069	625.4	0.148
635.6	0.069	625.6	0.146
635.8	0.068	625.8	0.138
636	0.068	626	0.143
636.2	0.068	626.2	0.145
636.4	0.068	626.4	0.143
636.6	0.068	626.6	0.135
636.8	0.067	626.8	0.128
637	0.067	627	0.139
637.2	0.066	627.2	0.137
637.4	0.066	627.4	0.137
637.6	0.066	627.6	0.136
637.8	0.066	627.8	0.138
638	0.066	628	0.134
638.2	0.065	628.2	0.138
638.4	0.065	628.4	0.135
638.6	0.065	628.6	0.137
638.8	0.064	628.8	0.128
639	0.064	629	0.134
639.2	0.063	629.2	0.13
639.4	0.063	629.4	0.133
639.6	0.063	629.6	0.128
639.8	0.063	629.8	0.133
640	0.062	630	0.124
640.2	0.062	630.2	0.132
640.4	0.062	630.4	0.125
640.6	0.061	630.6	0.122
640.8	0.061	630.8	0.128
641	0.06	631	0.13
641.2	0.061	631.2	0.129
641.4	0.06	631.4	0.126
641.6	0.059	631.6	0.121
641.8	0.059	631.8	0.126
642	0.059	632	0.127
642.2	0.058	632.2	0.126
642.4	0.059	632.4	0.124
642.6	0.058	632.6	0.121
642.8	0.058	632.8	0.125
643	0.058	633	0.116
643.2	0.057	633.2	0.122
643.4	0.057	633.4	0.126
643.6	0.057	633.6	0.122
643.8	0.056	633.8	0.125
644	0.057	634	0.122
644.2	0.056	634.2	0.119
644.4	0.055	634.4	0.12
644.6	0.055	634.6	0.114
644.8	0.055	634.8	0.117
645	0.055	635	0.117
645.2	0.055	635.2	0.111
645.4	0.054	635.4	0.115
645.6	0.054	635.6	0.118
645.8	0.054	635.8	0.115
646	0.054	636	0.115
646.2	0.054	636.2	0.114
646.4	0.053	636.4	0.118
646.6	0.053	636.6	0.108
646.8	0.053	636.8	0.115
647	0.053	637	0.116
647.2	0.052	637.2	0.11
647.4	0.052	637.4	0.115
647.6	0.051	637.6	0.105
647.8	0.051	637.8	0.108
648	0.051	638	0.114
648.2	0.051	638.2	0.113
648.4	0.051	638.4	0.108
648.6	0.05	638.6	0.109
648.8	0.049	638.8	0.108
649	0.05	639	0.108
649.2	0.05	639.2	0.109
649.4	0.05	639.4	0.111
649.6	0.049	639.6	0.106
649.8	0.049	639.8	0.106
650	0.049	640	0.106
650.2	0.048	640.2	0.112
650.4	0.048	640.4	0.108
650.6	0.048	640.6	0.108
650.8	0.047	640.8	0.104
651	0.048	641	0.106
651.2	0.047	641.2	0.108
651.4	0.047	641.4	0.104
651.6	0.047	641.6	0.106
651.8	0.047	641.8	0.103
652	0.047	642	0.107
652.2	0.046	642.2	0.105
652.4	0.046	642.4	0.099
652.6	0.046	642.6	0.104
652.8	0.045	642.8	0.099
653	0.045	643	0.101
653.2	0.045	643.2	0.1
653.4	0.045	643.4	0.102
653.6	0.045	643.6	0.1
653.8	0.044	643.8	0.098
654	0.044	644	0.099
654.2	0.045	644.2	0.102
654.4	0.044	644.4	0.098
654.6	0.043	644.6	0.098
654.8	0.044	644.8	0.093
655	0.043	645	0.098
655.2	0.043	645.2	0.1
655.4	0.043	645.4	0.099
655.6	0.043	645.6	0.099
655.8	0.043	645.8	0.1
656	0.042	646	0.091
656.2	0.042	646.2	0.096
656.4	0.042	646.4	0.098
656.6	0.042	646.6	0.095
656.8	0.041	646.8	0.096
657	0.041	647	0.095
657.2	0.041	647.2	0.095
657.4	0.041	647.4	0.092
657.6	0.041	647.6	0.093
657.8	0.04	647.8	0.093
658	0.04	648	0.091
658.2	0.04	648.2	0.091
658.4	0.04	648.4	0.093
658.6	0.039	648.6	0.093
658.8	0.039	648.8	0.091
659	0.039	649	0.086
659.2	0.039	649.2	0.086
659.4	0.039	649.4	0.087
659.6	0.038	649.6	0.09
659.8	0.038	649.8	0.088
660	0.038	650	0.086
660.2	0.038	650.2	0.086
660.4	0.038	650.4	0.088
660.6	0.038	650.6	0.088
660.8	0.038	650.8	0.084
661	0.038	651	0.086
661.2	0.037	651.2	0.086
661.4	0.037	651.4	0.09
661.6	0.038	651.6	0.088
661.8	0.036	651.8	0.086
662	0.036	652	0.085
662.2	0.037	652.2	0.082
662.4	0.036	652.4	0.084
662.6	0.036	652.6	0.084
662.8	0.036	652.8	0.085
663	0.036	653	0.083
663.2	0.036	653.2	0.087
663.4	0.036	653.4	0.087
663.6	0.035	653.6	0.084
663.8	0.034	653.8	0.085
664	0.036	654	0.084
664.2	0.035	654.2	0.084
664.4	0.035	654.4	0.084
664.6	0.035	654.6	0.083
664.8	0.034	654.8	0.08
665	0.034	655	0.08
665.2	0.035	655.2	0.08
665.4	0.034	655.4	0.081
665.6	0.034	655.6	0.079
665.8	0.034	655.8	0.078
666	0.034	656	0.081
666.2	0.033	656.2	0.081
666.4	0.033	656.4	0.082
666.6	0.033	656.6	0.08
666.8	0.033	656.8	0.079
667	0.032	657	0.079
667.2	0.032	657.2	0.079
667.4	0.032	657.4	0.079
667.6	0.032	657.6	0.079
667.8	0.032	657.8	0.078
668	0.032	658	0.077
668.2	0.032	658.2	0.079
668.4	0.031	658.4	0.073
668.6	0.032	658.6	0.078
668.8	0.032	658.8	0.078
669	0.032	659	0.074
669.2	0.031	659.2	0.077
669.4	0.031	659.4	0.076
669.6	0.031	659.6	0.077
669.8	0.031	659.8	0.078
670	0.03	660	0.074
670.2	0.03	660.2	0.076
670.4	0.03	660.4	0.072
670.6	0.03	660.6	0.076
670.8	0.03	660.8	0.071
671	0.03	661	0.073
671.2	0.03	661.2	0.076
671.4	0.029	661.4	0.072
671.6	0.029	661.6	0.071
671.8	0.029	661.8	0.067
672	0.029	662	0.07
672.2	0.029	662.2	0.072
672.4	0.029	662.4	0.071
672.6	0.029	662.6	0.071
672.8	0.029	662.8	0.07
673	0.028	663	0.07
673.2	0.028	663.2	0.072
673.4	0.028	663.4	0.073
673.6	0.028	663.6	0.07
673.8	0.028	663.8	0.068
674	0.028	664	0.068
674.2	0.027	664.2	0.069
674.4	0.028	664.4	0.067
674.6	0.028	664.6	0.07
674.8	0.027	664.8	0.068
675	0.027	665	0.07
675.2	0.027	665.2	0.067
675.4	0.026	665.4	0.066
675.6	0.027	665.6	0.069
675.8	0.027	665.8	0.069
676	0.027	666	0.067
676.2	0.027	666.2	0.067
676.4	0.027	666.4	0.062
676.6	0.026	666.6	0.066
676.8	0.026	666.8	0.067
677	0.026	667	0.065
677.2	0.025	667.2	0.065
677.4	0.026	667.4	0.067
677.6	0.026	667.6	0.065
677.8	0.025	667.8	0.066
678	0.026	668	0.064
678.2	0.025	668.2	0.065
678.4	0.026	668.4	0.065
678.6	0.025	668.6	0.065
678.8	0.025	668.8	0.064
679	0.025	669	0.066
679.2	0.025	669.2	0.063
679.4	0.025	669.4	0.066
679.6	0.025	669.6	0.065
679.8	0.025	669.8	0.064
680	0.024	670	0.061
680.2	0.024	670.2	0.064
680.4	0.024	670.4	0.064
680.6	0.024	670.6	0.063
680.8	0.024	670.8	0.061
681	0.024	671	0.064
681.2	0.024	671.2	0.063
681.4	0.024	671.4	0.061
681.6	0.024	671.6	0.06
681.8	0.023	671.8	0.06
682	0.024	672	0.062
682.2	0.024	672.2	0.061
682.4	0.023	672.4	0.062
682.6	0.023	672.6	0.061
682.8	0.023	672.8	0.062
683	0.023	673	0.059
683.2	0.023	673.2	0.06
683.4	0.023	673.4	0.057
683.6	0.022	673.6	0.059
683.8	0.022	673.8	0.059
684	0.022	674	0.06
684.2	0.023	674.2	0.058
684.4	0.023	674.4	0.061
684.6	0.022	674.6	0.06
684.8	0.022	674.8	0.057
685	0.021	675	0.057
685.2	0.021	675.2	0.059
685.4	0.022	675.4	0.056
685.6	0.022	675.6	0.058
685.8	0.022	675.8	0.059
686	0.021	676	0.059
686.2	0.021	676.2	0.058
686.4	0.021	676.4	0.057
686.6	0.022	676.6	0.058
686.8	0.022	676.8	0.057
687	0.021	677	0.057
687.2	0.021	677.2	0.055
687.4	0.021	677.4	0.055
687.6	0.021	677.6	0.057
687.8	0.021	677.8	0.056
688	0.02	678	0.056
688.2	0.02	678.2	0.056
688.4	0.02	678.4	0.056
688.6	0.021	678.6	0.057
688.8	0.02	678.8	0.056
689	0.02	679	0.055
689.2	0.02	679.2	0.054
689.4	0.02	679.4	0.053
689.6	0.02	679.6	0.054
689.8	0.02	679.8	0.055
690	0.019	680	0.055
690.2	0.019	680.2	0.055
690.4	0.02	680.4	0.055
690.6	0.019	680.6	0.056
690.8	0.02	680.8	0.054
691	0.02	681	0.055
691.2	0.019	681.2	0.056
691.4	0.019	681.4	0.054
691.6	0.019	681.6	0.054
691.8	0.019	681.8	0.055
692	0.019	682	0.054
692.2	0.018	682.2	0.054
692.4	0.019	682.4	0.055
692.6	0.018	682.6	0.054
692.8	0.019	682.8	0.052
693	0.019	683	0.053
693.2	0.018	683.2	0.054
693.4	0.018	683.4	0.054
693.6	0.019	683.6	0.054
693.8	0.018	683.8	0.053
694	0.018	684	0.055
694.2	0.019	684.2	0.053
694.4	0.018	684.4	0.053
694.6	0.018	684.6	0.052
694.8	0.018	684.8	0.053
695	0.018	685	0.053
695.2	0.017	685.2	0.053
695.4	0.018	685.4	0.052
695.6	0.017	685.6	0.052
695.8	0.017	685.8	0.053
696	0.018	686	0.052
696.2	0.017	686.2	0.051
696.4	0.017	686.4	0.053
696.6	0.017	686.6	0.052
696.8	0.017	686.8	0.052
697	0.017	687	0.052
697.2	0.017	687.2	0.049
697.4	0.017	687.4	0.052
697.6	0.017	687.6	0.052
697.8	0.017	687.8	0.05
698	0.016	688	0.051
698.2	0.017	688.2	0.05
698.4	0.016	688.4	0.051
698.6	0.017	688.6	0.052
698.8	0.016	688.8	0.05
699	0.017	689	0.05
699.2	0.016	689.2	0.052
699.4	0.016	689.4	0.051
699.6	0.017	689.6	0.052
699.8	0.016	689.8	0.051
700	0.016	690	0.051
700.2	0.016	690.2	0.051
700.4	0.016	690.4	0.049
700.6	0.016	690.6	0.051
700.8	0.016	690.8	0.051
701	0.016	691	0.052
701.2	0.015	691.2	0.05
701.4	0.015	691.4	0.05
701.6	0.016	691.6	0.05
701.8	0.015	691.8	0.05
702	0.015	692	0.049
702.2	0.015	692.2	0.048
702.4	0.015	692.4	0.051
702.6	0.016	692.6	0.049
702.8	0.015	692.8	0.05
703	0.015	693	0.051
703.2	0.015	693.2	0.05
703.4	0.015	693.4	0.05
703.6	0.015	693.6	0.05
703.8	0.015	693.8	0.049
704	0.015	694	0.05
704.2	0.015	694.2	0.05
704.4	0.014	694.4	0.05
704.6	0.014	694.6	0.049
704.8	0.015	694.8	0.05
705	0.014	695	0.049
705.2	0.015	695.2	0.049
705.4	0.014	695.4	0.051
705.6	0.015	695.6	0.048
705.8	0.014	695.8	0.051
706	0.014	696	0.05
706.2	0.014	696.2	0.05
706.4	0.014	696.4	0.049
706.6	0.014	696.6	0.05
706.8	0.014	696.8	0.048
707	0.014	697	0.049
707.2	0.014	697.2	0.05
707.4	0.014	697.4	0.048
707.6	0.014	697.6	0.049
707.8	0.014	697.8	0.05
708	0.014	698	0.048
708.2	0.014	698.2	0.048
708.4	0.014	698.4	0.049
708.6	0.014	698.6	0.05
708.8	0.014	698.8	0.048
709	0.013	699	0.049
709.2	0.013	699.2	0.048
709.4	0.014	699.4	0.05
709.6	0.014	699.6	0.047
709.8	0.014	699.8	0.05
710	0.014	700	0.048
710.2	0.013	730.2
710.4	0.014	730.4
710.6	0.013	730.6
710.8	0.013	730.8
711	0.014	731
711.2	0.014	731.2
711.4	0.013	731.4
711.6	0.013	731.6
711.8	0.013	731.8
712	0.013	732
712.2	0.013	732.2
712.4	0.013	732.4
712.6	0.013	732.6
712.8	0.013	732.8
713	0.013	733
713.2	0.013	733.2
713.4	0.013	733.4
713.6	0.013	733.6
713.8	0.013	733.8
714	0.013	734
714.2	0.013	734.2
714.4	0.013	734.4
714.6	0.013	734.6
714.8	0.013	734.8
715	0.013	735
715.2	0.013	735.2
715.4	0.013	735.4
715.6	0.013	735.6
715.8	0.012	735.8
716	0.013	736
716.2	0.012	736.2
716.4	0.012	736.4
716.6	0.013	736.6
716.8	0.013	736.8
717	0.012	737
717.2	0.013	737.2
717.4	0.013	737.4
717.6	0.013	737.6
717.8	0.013	737.8
718	0.013	738
718.2	0.012	738.2
718.4	0.012	738.4
718.6	0.012	738.6
718.8	0.012	738.8
719	0.012	739
719.2	0.012	739.2
719.4	0.012	739.4
719.6	0.012	739.6
719.8	0.012	739.8
720	0.012	740
720.2	0.012	740.2
720.4	0.012	740.4
720.6	0.012	740.6
720.8	0.011	740.8
721	0.012	741
721.2	0.012	741.2
721.4	0.012	741.4
721.6	0.012	741.6
721.8	0.011	741.8
722	0.012	742
722.2	0.012	742.2
722.4	0.012	742.4
722.6	0.012	742.6
722.8	0.012	742.8
723	0.012	743
723.2	0.012	743.2
723.4	0.012	743.4
723.6	0.012	743.6
723.8	0.012	743.8
724	0.011	744
724.2	0.011	744.2
724.4	0.011	744.4
724.6	0.012	744.6
724.8	0.011	744.8
725	0.011	745
725.2	0.012	745.2
725.4	0.012	745.4
725.6	0.011	745.6
725.8	0.011	745.8
726	0.011	746
726.2	0.011	746.2
726.4	0.011	746.4
726.6	0.011	746.6
726.8	0.012	746.8
727	0.011	747
727.2	0.011	747.2
727.4	0.011	747.4
727.6	0.011	747.6
727.8	0.011	747.8
728	0.011	748
728.2	0.011	748.2
728.4	0.011	748.4
728.6	0.011	748.6
728.8	0.011	748.8
729	0.011	749
729.2	0.01	749.2
729.4	0.01	749.4
729.6	0.011	749.6
729.8	0.011	749.8
730	0.011	750
730.2	0.011	750.2
730.4	0.01	750.4
730.6	0.011	750.6
730.8	0.011	750.8
731	0.011	751
731.2	0.011	751.2
731.4	0.01	751.4
731.6	0.011	751.6
731.8	0.011	751.8
732	0.011	752
732.2	0.01	752.2
732.4	0.011	752.4
732.6	0.011	752.6
732.8	0.01	752.8
733	0.011	753
733.2	0.01	753.2
733.4	0.01	753.4
733.6	0.01	753.6
733.8	0.01	753.8
734	0.01	754
734.2	0.01	754.2
734.4	0.01	754.4
734.6	0.01	754.6
734.8	0.01	754.8
735	0.01	755
735.2	0.01	755.2
735.4	0.009	755.4
735.6	0.01	755.6
735.8	0.01	755.8
736	0.01	756
736.2	0.01	756.2
736.4	0.01	756.4
736.6	0.01	756.6
736.8	0.01	756.8
737	0.01	757
737.2	0.01	757.2
737.4	0.01	757.4
737.6	0.009	757.6
737.8	0.01	757.8
738	0.01	758
738.2	0.01	758.2
738.4	0.01	758.4
738.6	0.01	758.6
738.8	0.01	758.8
739	0.01	759
739.2	0.01	759.2
739.4	0.01	759.4
739.6	0.01	759.6
739.8	0.01	759.8
740	0.01	760
740.2	0.009	760.2
740.4	0.01	760.4
740.6	0.01	760.6
740.8	0.009	760.8
741	0.01	761
741.2	0.01	761.2
741.4	0.01	761.4
741.6	0.01	761.6
741.8	0.01	761.8
742	0.01	762
742.2	0.01	762.2
742.4	0.01	762.4
742.6	0.009	762.6
742.8	0.01	762.8
743	0.01	763
743.2	0.01	763.2
743.4	0.009	763.4
743.6	0.01	763.6
743.8	0.01	763.8
744	0.01	764
744.2	0.009	764.2
744.4	0.01	764.4
744.6	0.01	764.6
744.8	0.009	764.8
745	0.01	765
745.2	0.01	765.2
745.4	0.01	765.4
745.6	0.009	765.6
745.8	0.009	765.8
746	0.01	766
746.2	0.01	766.2
746.4	0.009	766.4
746.6	0.01	766.6
746.8	0.009	766.8
747	0.009	767
747.2	0.01	767.2
747.4	0.01	767.4
747.6	0.01	767.6
747.8	0.01	767.8
748	0.01	768
748.2	0.009	768.2
748.4	0.009	768.4
748.6	0.009	768.6
748.8	0.009	768.8
749	0.009	769
749.2	0.01	769.2
749.4	0.01	769.4
749.6	0.01	769.6
749.8	0.009	769.8
750	0.01	770
750.2	0.01	770.2
750.4	0.009	770.4
750.6	0.01	770.6
750.8	0.01	770.8
751	0.009	771
751.2	0.009	771.2
751.4	0.01	771.4
751.6	0.01	771.6
751.8	0.01	771.8
752	0.01	772
752.2	0.01	772.2
752.4	0.01	772.4
752.6	0.01	772.6
752.8	0.01	772.8
753	0.009	773
753.2	0.01	773.2
753.4	0.01	773.4
753.6	0.01	773.6
753.8	0.01	773.8
754	0.01	774
754.2	0.01	774.2
754.4	0.009	774.4
754.6	0.01	774.6
754.8	0.01	774.8
755	0.01	775
755.2	0.01	775.2
755.4	0.01	775.4
755.6	0.01	775.6
755.8	0.01	775.8
756	0.009	776
756.2	0.009	776.2
756.4	0.009	776.4
756.6	0.01	776.6
756.8	0.01	776.8
757	0.009	777
757.2	0.009	777.2
757.4	0.009	777.4
757.6	0.01	777.6
757.8	0.009	777.8
758	0.009	778
758.2	0.011	778.2
758.4	0.01	778.4
758.6	0.01	778.6
758.8	0.01	778.8
759	0.011	779
759.2	0.01	779.2
759.4	0.01	779.4
759.6	0.01	779.6
759.8	0.009	779.8
760	0.009	780
760.2	0.009
760.4	0.01
760.6	0.01
760.8	0.01
761	0.01
761.2	0.01
761.4	0.01
761.6	0.01
761.8	0.009
762	0.009
762.2	0.009
762.4	0.01
762.6	0.009
762.8	0.01
763	0.01
763.2	0.01
763.4	0.01
763.6	0.009
763.8	0.01
764	0.009
764.2	0.009
764.4	0.01
764.6	0.01
764.8	0.01
765	0.01
765.2	0.01
765.4	0.01
765.6	0.01
765.8	0.01
766	0.01
766.2	0.01
766.4	0.01
766.6	0.011
766.8	0.01
767	0.01
767.2	0.011
767.4	0.011
767.6	0.011
767.8	0.01
768	0.011
768.2	0.01
768.4	0.011
768.6	0.011
768.8	0.011
769	0.011
769.2	0.011
769.4	0.01
769.6	0.01
769.8	0.01
770	0.011
770.2	0.01
770.4	0.011
770.6	0.01
770.8	0.011
771	0.011
771.2	0.011
771.4	0.012
771.6	0.011
771.8	0.011
772	0.011
772.2	0.012
772.4	0.012
772.6	0.011
772.8	0.012
773	0.011
773.2	0.011
773.4	0.011
773.6	0.011
773.8	0.011
774	0.011
774.2	0.012
774.4	0.011
774.6	0.011
774.8	0.012
775	0.011
775.2	0.012
775.4	0.013
775.6	0.013
775.8	0.012
776	0.012
776.2	0.013
776.4	0.012
776.6	0.013
776.8	0.013
777	0.013
777.2	0.013
777.4	0.013
777.6	0.013
777.8	0.013
778	0.013
778.2	0.014
778.4	0.013
778.6	0.012
778.8	0.014
779	0.013
779.2	0.013
779.4	0.014
779.6	0.014
779.8	0.014
780	0.014

## Sheet: Fig 2b
1BOICz
	Fluo-298 K		Phos-77 K
wavelength/nm	normalized intensity	wavelength/nm	normalized intensity
410	0.00612	400	0.000963391
410.2	0.00612	400.2	0.000963391
410.4	0.0051	400.4	0.000963391
410.6	0.0051	400.6	0.000963391
410.8	0.0051	400.8	0.000963391
411	0.00408	401	0.000963391
411.2	0.00306	401.2	0.000963391
411.4	0.00306	401.4	0.000963391
411.6	0.00306	401.6	0.000963391
411.8	0.00306	401.8	0.000963391
412	0.00204	402	0.000963391
412.2	0.00204	402.2	0.000963391
412.4	0.00204	402.4	0.000963391
412.6	0.00204	402.6	0.000963391
412.8	0.00102	402.8	0.000963391
413	0.00102	403	0.000963391
413.2	0.00102	403.2	0.000963391
413.4	0.00102	403.4	0.000963391
413.6	0.00102	403.6	0.000963391
413.8	0	403.8	0.000963391
414	0	404	0.000963391
414.2	0	404.2	0.000963391
414.4	0	404.4	0.000963391
414.6	0	404.6	0.000963391
414.8	-0.00102	404.8	0.000963391
415	-0.00102	405	0.000963391
415.2	-0.00102	405.2	0.000963391
415.4	-0.00102	405.4	0.00193
415.6	-0.00102	405.6	0.000963391
415.8	-0.00102	405.8	0.00193
416	-0.00102	406	0.000963391
416.2	-0.00102	406.2	0.000963391
416.4	-0.00204	406.4	0.000963391
416.6	-0.00204	406.6	0.00193
416.8	-0.00204	406.8	0.00193
417	-0.00204	407	0.000963391
417.2	-0.00204	407.2	0.00193
417.4	-0.00204	407.4	0.00193
417.6	-0.00204	407.6	0.00193
417.8	-0.00204	407.8	0.00193
418	-0.00204	408	0.00193
418.2	-0.00204	408.2	0.00193
418.4	-0.00204	408.4	0.00193
418.6	-0.00204	408.6	0.00193
418.8	-0.00204	408.8	0.00193
419	-0.00204	409	0.00193
419.2	-0.00204	409.2	0.00193
419.4	-0.00204	409.4	0.00193
419.6	-0.00204	409.6	0.00193
419.8	-0.00204	409.8	0.00193
420	-0.00306	410	0.00193
420.2	-0.00204	410.2	0.00193
420.4	-0.00204	410.4	0.00193
420.6	-0.00204	410.6	0.00193
420.8	-0.00204	410.8	0.00193
421	-0.00204	411	0.00193
421.2	-0.00204	411.2	0.00193
421.4	-0.00204	411.4	0.00193
421.6	-0.00204	411.6	0.00193
421.8	-0.00204	411.8	0.00193
422	-0.00204	412	0.00193
422.2	-0.00204	412.2	0.00193
422.4	-0.00204	412.4	0.00193
422.6	-0.00204	412.6	0.00193
422.8	-0.00204	412.8	0.00193
423	-0.00204	413	0.00193
423.2	-0.00204	413.2	0.00193
423.4	-0.00204	413.4	0.00193
423.6	-0.00204	413.6	0.00193
423.8	-0.00204	413.8	0.00193
424	-0.00204	414	0.00193
424.2	-0.00204	414.2	0.00193
424.4	-0.00204	414.4	0.00193
424.6	-0.00204	414.6	0.00193
424.8	-0.00204	414.8	0.00193
425	-0.00204	415	0.00193
425.2	-0.00204	415.2	0.00193
425.4	-0.00204	415.4	0.00193
425.6	-0.00204	415.6	0.00193
425.8	-0.00204	415.8	0.00193
426	-0.00204	416	0.00193
426.2	-0.00204	416.2	0.00193
426.4	-0.00204	416.4	0.00193
426.6	-0.00204	416.6	0.00193
426.8	-0.00204	416.8	0.00193
427	-0.00204	417	0.00193
427.2	-0.00204	417.2	0.00289
427.4	-0.00204	417.4	0.00289
427.6	-0.00204	417.6	0.00193
427.8	-0.00204	417.8	0.00193
428	-0.00204	418	0.00193
428.2	-0.00204	418.2	0.00193
428.4	-0.00204	418.4	0.00289
428.6	-0.00204	418.6	0.00289
428.8	-0.00204	418.8	0.00289
429	-0.00204	419	0.00289
429.2	-0.00204	419.2	0.00289
429.4	-0.00204	419.4	0.00289
429.6	-0.00204	419.6	0.00289
429.8	-0.00204	419.8	0.00289
430	-0.00204	420	0.00289
430.2	-0.00204	420.2	0.00289
430.4	-0.00204	420.4	0.00289
430.6	-0.00204	420.6	0.00289
430.8	-0.00204	420.8	0.00289
431	-0.00204	421	0.00289
431.2	-0.00204	421.2	0.00289
431.4	-0.00204	421.4	0.00289
431.6	-0.00204	421.6	0.00289
431.8	-0.00204	421.8	0.00289
432	-0.00204	422	0.00289
432.2	-0.00204	422.2	0.00289
432.4	-0.00204	422.4	0.00289
432.6	-0.00204	422.6	0.00289
432.8	-0.00204	422.8	0.00289
433	-0.00204	423	0.00289
433.2	-0.00204	423.2	0.00289
433.4	-0.00204	423.4	0.00289
433.6	-0.00204	423.6	0.00289
433.8	-0.00204	423.8	0.00289
434	-0.00204	424	0.00289
434.2	-0.00204	424.2	0.00289
434.4	-0.00204	424.4	0.00289
434.6	-0.00204	424.6	0.00289
434.8	-0.00204	424.8	0.00289
435	-0.00204	425	0.00289
435.2	-0.00204	425.2	0.00289
435.4	-0.00204	425.4	0.00289
435.6	-0.00204	425.6	0.00289
435.8	-0.00102	425.8	0.00289
436	-0.00102	426	0.00289
436.2	-0.00102	426.2	0.00289
436.4	-0.00102	426.4	0.00289
436.6	-0.00102	426.6	0.00289
436.8	-0.00102	426.8	0.00289
437	-0.00102	427	0.00289
437.2	-0.00102	427.2	0.00289
437.4	-0.00102	427.4	0.00289
437.6	-0.00102	427.6	0.00289
437.8	-0.00102	427.8	0.00289
438	-0.00102	428	0.00385
438.2	-0.00102	428.2	0.00385
438.4	-0.00102	428.4	0.00289
438.6	-0.00102	428.6	0.00385
438.8	-0.00102	428.8	0.00385
439	-0.00102	429	0.00289
439.2	-0.00102	429.2	0.00385
439.4	-0.00102	429.4	0.00385
439.6	-0.00102	429.6	0.00385
439.8	-0.00102	429.8	0.00385
440	-0.00102	430	0.00385
440.2	-0.00102	430.2	0.00385
440.4	-0.00102	430.4	0.00385
440.6	-0.00102	430.6	0.00385
440.8	-0.00102	430.8	0.00385
441	-0.00102	431	0.00385
441.2	-0.00102	431.2	0.00385
441.4	-0.00102	431.4	0.00385
441.6	0	431.6	0.00385
441.8	-0.00102	431.8	0.00385
442	0	432	0.00385
442.2	0	432.2	0.00385
442.4	0	432.4	0.00385
442.6	0	432.6	0.00385
442.8	0	432.8	0.00385
443	0	433	0.00385
443.2	0	433.2	0.00385
443.4	0	433.4	0.00482
443.6	0	433.6	0.00385
443.8	0	433.8	0.00385
444	0	434	0.00385
444.2	0	434.2	0.00385
444.4	0	434.4	0.00385
444.6	0	434.6	0.00482
444.8	0	434.8	0.00385
445	0.00102	435	0.00482
445.2	0	435.2	0.00482
445.4	0.00102	435.4	0.00482
445.6	0.00102	435.6	0.00385
445.8	0.00102	435.8	0.00385
446	0.00102	436	0.00385
446.2	0.00102	436.2	0.00482
446.4	0.00102	436.4	0.00482
446.6	0.00102	436.6	0.00482
446.8	0.00102	436.8	0.00482
447	0.00102	437	0.00482
447.2	0.00102	437.2	0.00482
447.4	0.00102	437.4	0.00482
447.6	0.00204	437.6	0.00482
447.8	0.00204	437.8	0.00482
448	0.00204	438	0.00482
448.2	0.00204	438.2	0.00482
448.4	0.00204	438.4	0.00482
448.6	0.00204	438.6	0.00482
448.8	0.00204	438.8	0.00482
449	0.00204	439	0.00482
449.2	0.00204	439.2	0.00482
449.4	0.00306	439.4	0.00482
449.6	0.00306	439.6	0.00482
449.8	0.00306	439.8	0.00482
450	0.00306	440	0.00482
450.2	0.00306	440.2	0.00578
450.4	0.00306	440.4	0.00482
450.6	0.00306	440.6	0.00482
450.8	0.00408	440.8	0.00482
451	0.00408	441	0.00578
451.2	0.00408	441.2	0.00482
451.4	0.00408	441.4	0.00482
451.6	0.00408	441.6	0.00482
451.8	0.00408	441.8	0.00482
452	0.00408	442	0.00578
452.2	0.0051	442.2	0.00482
452.4	0.0051	442.4	0.00482
452.6	0.0051	442.6	0.00578
452.8	0.0051	442.8	0.00578
453	0.00612	443	0.00578
453.2	0.00612	443.2	0.00578
453.4	0.00612	443.4	0.00578
453.6	0.00612	443.6	0.00578
453.8	0.00612	443.8	0.00578
454	0.00612	444	0.00578
454.2	0.00714	444.2	0.00578
454.4	0.00714	444.4	0.00578
454.6	0.00714	444.6	0.00578
454.8	0.00714	444.8	0.00578
455	0.00816	445	0.00578
455.2	0.00816	445.2	0.00578
455.4	0.00816	445.4	0.00578
455.6	0.00816	445.6	0.00674
455.8	0.00918	445.8	0.00578
456	0.00918	446	0.00578
456.2	0.0102	446.2	0.00578
456.4	0.0102	446.4	0.00578
456.6	0.0102	446.6	0.00578
456.8	0.0102	446.8	0.00674
457	0.01122	447	0.00674
457.2	0.01122	447.2	0.00578
457.4	0.01122	447.4	0.00674
457.6	0.01224	447.6	0.00674
457.8	0.01224	447.8	0.00674
458	0.01326	448	0.00674
458.2	0.01326	448.2	0.00674
458.4	0.01326	448.4	0.00674
458.6	0.01428	448.6	0.00578
458.8	0.01428	448.8	0.00674
459	0.01428	449	0.00674
459.2	0.01428	449.2	0.00674
459.4	0.0153	449.4	0.00674
459.6	0.01632	449.6	0.00674
459.8	0.01632	449.8	0.00674
460	0.01632	450	0.00674
460.2	0.01734	450.2	0.00674
460.4	0.01734	450.4	0.00674
460.6	0.01836	450.6	0.00674
460.8	0.01938	450.8	0.00674
461	0.01938	451	0.00771
461.2	0.01938	451.2	0.00674
461.4	0.0204	451.4	0.00771
461.6	0.0204	451.6	0.00674
461.8	0.02142	451.8	0.00771
462	0.02244	452	0.00771
462.2	0.02244	452.2	0.00771
462.4	0.02346	452.4	0.00771
462.6	0.02346	452.6	0.00771
462.8	0.02448	452.8	0.00771
463	0.02448	453	0.00771
463.2	0.0255	453.2	0.00771
463.4	0.02652	453.4	0.00771
463.6	0.02652	453.6	0.00771
463.8	0.02754	453.8	0.00771
464	0.02856	454	0.00771
464.2	0.02958	454.2	0.00674
464.4	0.02958	454.4	0.00867
464.6	0.0306	454.6	0.00771
464.8	0.03162	454.8	0.00867
465	0.03264	455	0.00867
465.2	0.03264	455.2	0.00867
465.4	0.03366	455.4	0.00867
465.6	0.03468	455.6	0.00867
465.8	0.0357	455.8	0.00867
466	0.03672	456	0.00867
466.2	0.03672	456.2	0.00867
466.4	0.03774	456.4	0.00867
466.6	0.03978	456.6	0.00867
466.8	0.03978	456.8	0.00963
467	0.0408	457	0.00963
467.2	0.04182	457.2	0.00963
467.4	0.04284	457.4	0.00963
467.6	0.04386	457.6	0.00963
467.8	0.04488	457.8	0.00963
468	0.04488	458	0.00963
468.2	0.04692	458.2	0.00963
468.4	0.04794	458.4	0.0106
468.6	0.04896	458.6	0.00963
468.8	0.04998	458.8	0.0106
469	0.051	459	0.0106
469.2	0.05202	459.2	0.0106
469.4	0.05406	459.4	0.0106
469.6	0.05508	459.6	0.0106
469.8	0.0561	459.8	0.01156
470	0.05712	460	0.01156
470.2	0.05916	460.2	0.01156
470.4	0.06018	460.4	0.01156
470.6	0.06222	460.6	0.01156
470.8	0.06324	460.8	0.01156
471	0.06426	461	0.01156
471.2	0.06528	461.2	0.01252
471.4	0.06732	461.4	0.01252
471.6	0.06834	461.6	0.01252
471.8	0.06936	461.8	0.01349
472	0.07242	462	0.01349
472.2	0.07344	462.2	0.01349
472.4	0.07446	462.4	0.01349
472.6	0.07548	462.6	0.01349
472.8	0.0765	462.8	0.01445
473	0.07956	463	0.01349
473.2	0.08058	463.2	0.01349
473.4	0.0816	463.4	0.01349
473.6	0.08364	463.6	0.01445
473.8	0.08466	463.8	0.01541
474	0.0867	464	0.01541
474.2	0.08874	464.2	0.01541
474.4	0.09078	464.4	0.01541
474.6	0.0918	464.6	0.01638
474.8	0.09384	464.8	0.01638
475	0.09588	465	0.01638
475.2	0.09894	465.2	0.01734
475.4	0.09996	465.4	0.0183
475.6	0.102	465.6	0.0183
475.8	0.10404	465.8	0.0183
476	0.10506	466	0.0183
476.2	0.10812	466.2	0.0183
476.4	0.11016	466.4	0.02023
476.6	0.11322	466.6	0.01927
476.8	0.11526	466.8	0.01927
477	0.11628	467	0.02023
477.2	0.11934	467.2	0.02119
477.4	0.12036	467.4	0.02119
477.6	0.12342	467.6	0.02119
477.8	0.12546	467.8	0.02119
478	0.1275	468	0.02216
478.2	0.12954	468.2	0.02312
478.4	0.13158	468.4	0.02312
478.6	0.13362	468.6	0.02505
478.8	0.13668	468.8	0.02505
479	0.13872	469	0.02408
479.2	0.13974	469.2	0.02601
479.4	0.14382	469.4	0.02505
479.6	0.14586	469.6	0.02697
479.8	0.14892	469.8	0.02697
480	0.15096	470	0.0289
480.2	0.153	470.2	0.02987
480.4	0.15504	470.4	0.0289
480.6	0.1581	470.6	0.02987
480.8	0.15912	470.8	0.02987
481	0.16218	471	0.02987
481.2	0.16524	471.2	0.03083
481.4	0.1683	471.4	0.03276
481.6	0.17034	471.6	0.03179
481.8	0.1734	471.8	0.03276
482	0.17544	472	0.03468
482.2	0.17952	472.2	0.03661
482.4	0.18156	472.4	0.03468
482.6	0.18462	472.6	0.03757
482.8	0.1887	472.8	0.03854
483	0.19074	473	0.03854
483.2	0.1938	473.2	0.04046
483.4	0.19686	473.4	0.0395
483.6	0.1989	473.6	0.04143
483.8	0.20298	473.8	0.04335
484	0.20604	474	0.04143
484.2	0.21012	474.2	0.04239
484.4	0.21216	474.4	0.04624
484.6	0.21624	474.6	0.04528
484.8	0.2193	474.8	0.04913
485	0.22236	475	0.04624
485.2	0.22542	475.2	0.0501
485.4	0.22848	475.4	0.0501
485.6	0.23154	475.6	0.05106
485.8	0.23562	475.8	0.05395
486	0.23868	476	0.05395
486.2	0.24276	476.2	0.05684
486.4	0.24582	476.4	0.0578
486.6	0.2499	476.6	0.05684
486.8	0.25296	476.8	0.05973
487	0.25602	477	0.06069
487.2	0.25908	477.2	0.06358
487.4	0.26316	477.4	0.06647
487.6	0.26724	477.6	0.06936
487.8	0.27132	477.8	0.06744
488	0.2754	478	0.07033
488.2	0.27948	478.2	0.07225
488.4	0.28152	478.4	0.07514
488.6	0.28458	478.6	0.07322
488.8	0.28866	478.8	0.07611
489	0.29274	479	0.07803
489.2	0.2958	479.2	0.07996
489.4	0.29988	479.4	0.08092
489.6	0.306	479.6	0.079
489.8	0.30804	479.8	0.08574
490	0.31314	480	0.08574
490.2	0.31722	480.2	0.08767
490.4	0.32028	480.4	0.08863
490.6	0.32436	480.6	0.09056
490.8	0.32844	480.8	0.08671
491	0.33354	481	0.0973
491.2	0.3366	481.2	0.09827
491.4	0.34068	481.4	0.10308
491.6	0.34272	481.6	0.10308
491.8	0.34884	481.8	0.10212
492	0.34986	482	0.10694
492.2	0.35496	482.2	0.10886
492.4	0.36006	482.4	0.11561
492.6	0.36414	482.6	0.11175
492.8	0.36822	482.8	0.11561
493	0.37332	483	0.12139
493.2	0.37638	483.2	0.12139
493.4	0.38046	483.4	0.12331
493.6	0.38454	483.6	0.12524
493.8	0.38862	483.8	0.1262
494	0.39474	484	0.12235
494.2	0.39882	484.2	0.13584
494.4	0.40494	484.4	0.13198
494.6	0.408	484.6	0.14258
494.8	0.4131	484.8	0.14451
495	0.4182	485	0.14451
495.2	0.42024	485.2	0.15125
495.4	0.42636	485.4	0.14547
495.6	0.43146	485.6	0.15414
495.8	0.43758	485.8	0.15607
496	0.44166	486	0.15896
496.2	0.44574	486.2	0.16667
496.4	0.44982	486.4	0.16185
496.6	0.45492	486.6	0.1763
496.8	0.45798	486.8	0.16859
497	0.4641	487	0.17919
497.2	0.4692	487.2	0.18112
497.4	0.47532	487.4	0.18593
497.6	0.47838	487.6	0.17726
497.8	0.48348	487.8	0.19364
498	0.48756	488	0.19942
498.2	0.49266	488.2	0.19364
498.4	0.49674	488.4	0.21098
498.6	0.50082	488.6	0.20617
498.8	0.50592	488.8	0.20617
499	0.51204	489	0.2158
499.2	0.51612	489.2	0.21869
499.4	0.51918	489.4	0.22736
499.6	0.52428	489.6	0.24181
499.8	0.52938	489.8	0.23892
500	0.53346	490	0.22929
500.2	0.53856	490.2	0.23314
500.4	0.5406	490.4	0.24085
500.6	0.5457	490.6	0.25048
500.8	0.54978	490.8	0.24952
501	0.55386	491	0.25145
501.2	0.55794	491.2	0.26204
501.4	0.56304	491.4	0.25626
501.6	0.56508	491.6	0.26012
501.8	0.57018	491.8	0.27071
502	0.57324	492	0.26879
502.2	0.58038	492.2	0.28805
502.4	0.58344	492.4	0.28709
502.6	0.5916	492.6	0.28709
502.8	0.59364	492.8	0.29191
503	0.59874	493	0.28709
503.2	0.60282	493.2	0.29961
503.4	0.60588	493.4	0.30732
503.6	0.612	493.6	0.30732
503.8	0.61506	493.8	0.3025
504	0.6222	494	0.32177
504.2	0.62628	494.2	0.32466
504.4	0.63138	494.4	0.33719
504.6	0.63648	494.6	0.32081
504.8	0.63954	494.8	0.35067
505	0.64362	495	0.34586
505.2	0.6477	495.2	0.342
505.4	0.6528	495.4	0.34778
505.6	0.6579	495.6	0.36127
505.8	0.66198	495.8	0.37861
506	0.66708	496	0.36513
506.2	0.67116	496.2	0.3921
506.4	0.67422	496.4	0.38439
506.6	0.68136	496.6	0.39884
506.8	0.68544	496.8	0.40077
507	0.69156	497	0.41715
507.2	0.6936	497.2	0.38343
507.4	0.69768	497.4	0.39499
507.6	0.70176	497.6	0.43642
507.8	0.70686	497.8	0.39884
508	0.71094	498	0.42775
508.2	0.714	498.2	0.44316
508.4	0.72012	498.4	0.44605
508.6	0.7242	498.6	0.4422
508.8	0.72828	498.8	0.44316
509	0.73236	499	0.46917
509.2	0.73644	499.2	0.46532
509.4	0.7395	499.4	0.48459
509.6	0.7446	499.6	0.48555
509.8	0.74664	499.8	0.46628
510	0.75276	500	0.4711
510.2	0.75684	500.2	0.4894
510.4	0.7599	500.4	0.46724
510.6	0.765	500.6	0.45087
510.8	0.76908	500.8	0.50096
511	0.77316	501	0.51927
511.2	0.77418	501.2	0.53179
511.4	0.7803	501.4	0.49326
511.6	0.78438	501.6	0.50482
511.8	0.78948	501.8	0.5289
512	0.79356	502	0.52119
512.2	0.7956	502.2	0.5289
512.4	0.79866	502.4	0.53468
512.6	0.80478	502.6	0.52987
512.8	0.80682	502.8	0.55395
513	0.80988	503	0.52697
513.2	0.81294	503.2	0.54046
513.4	0.82008	503.4	0.58285
513.6	0.8211	503.6	0.58574
513.8	0.82518	503.8	0.62235
514	0.82722	504	0.59152
514.2	0.83028	504.2	0.58478
514.4	0.83436	504.4	0.61464
514.6	0.83844	504.6	0.5973
514.8	0.8415	504.8	0.59827
515	0.84456	505	0.61946
515.2	0.84762	505.2	0.59923
515.4	0.85272	505.4	0.6262
515.6	0.85476	505.6	0.66763
515.8	0.85782	505.8	0.65414
516	0.86088	506	0.63584
516.2	0.86292	506.2	0.65222
516.4	0.86598	506.4	0.67052
516.6	0.86904	506.6	0.64258
516.8	0.87414	506.8	0.66378
517	0.87516	507	0.65896
517.2	0.88026	507.2	0.65414
517.4	0.88332	507.4	0.62909
517.6	0.88434	507.6	0.68401
517.8	0.88842	507.8	0.64933
518	0.89148	508	0.67726
518.2	0.89352	508.2	0.69653
518.4	0.89556	508.4	0.71002
518.6	0.89862	508.6	0.69171
518.8	0.90066	508.8	0.69942
519	0.90168	509	0.74952
519.2	0.90576	509.2	0.7447
519.4	0.9078	509.4	0.74952
519.6	0.90984	509.6	0.74566
519.8	0.91494	509.8	0.7842
520	0.91494	510	0.80925
520.2	0.91698	510.2	0.75915
520.4	0.92106	510.4	0.76204
520.6	0.9231	510.6	0.79865
520.8	0.92514	510.8	0.7553
521	0.9282	511	0.77457
521.2	0.92922	511.2	0.76686
521.4	0.93024	511.4	0.80829
521.6	0.9333	511.6	0.77842
521.8	0.9333	511.8	0.78998
522	0.93738	512	0.83333
522.2	0.94044	512.2	0.79672
522.4	0.94044	512.4	0.75723
522.6	0.94248	512.6	0.81503
522.8	0.94248	512.8	0.83622
523	0.94554	513	0.86705
523.2	0.94758	513.2	0.8343
523.4	0.95064	513.4	0.82274
523.6	0.95166	513.6	0.82563
523.8	0.95166	513.8	0.84297
524	0.95472	514	0.8738
524.2	0.95676	514.2	0.86224
524.4	0.95982	514.4	0.81599
524.6	0.95982	514.6	0.82081
524.8	0.96084	514.8	0.8526
525	0.96186	515	0.86127
525.2	0.9639	515.2	0.84875
525.4	0.96798	515.4	0.87187
525.6	0.96798	515.6	0.88728
525.8	0.97002	515.8	0.88054
526	0.97206	516	0.89692
526.2	0.97308	516.2	0.85934
526.4	0.97308	516.4	0.92967
526.6	0.97206	516.6	0.91426
526.8	0.97512	516.8	0.93449
527	0.97818	517	0.89595
527.2	0.97716	517.2	0.87187
527.4	0.97818	517.4	0.89692
527.6	0.98124	517.6	0.93353
527.8	0.98124	517.8	0.84875
528	0.98124	518	0.87669
528.2	0.98328	518.2	0.88825
528.4	0.98328	518.4	0.9027
528.6	0.98532	518.6	0.92678
528.8	0.98532	518.8	0.89788
529	0.98634	519	0.90077
529.2	0.98736	519.2	0.88921
529.4	0.98634	519.4	0.91233
529.6	0.98634	519.6	0.95665
529.8	0.9894	519.8	0.94798
530	0.99042	520	0.921
530.2	0.99042	520.2	0.94798
530.4	0.99042	520.4	0.97592
530.6	0.99144	520.6	0.93449
530.8	0.99144	520.8	0.90462
531	0.99348	521	0.89114
531.2	0.99246	521.2	0.96628
531.4	0.99042	521.4	0.94509
531.6	0.99348	521.6	0.95857
531.8	0.99246	521.8	0.95376
532	0.99348	522	0.97303
532.2	0.99552	522.2	0.8738
532.4	0.99654	522.4	1.0106
532.6	0.9945	522.6	0.94701
532.8	0.99552	522.8	0.95087
533	0.99756	523	0.91329
533.2	0.99858	523.2	0.94316
533.4	0.9996	523.4	0.95954
533.6	0.99654	523.6	0.99229
533.8	0.99858	523.8	0.89692
534	0.99756	524	0.97399
534.2	0.99756	524.2	0.93064
534.4	0.99858	524.4	0.95954
534.6	0.99756	524.6	0.9422
534.8	0.99858	524.8	0.9422
535	0.9996	525	0.96532
535.2	0.9996	525.2	0.9104
535.4	0.9996	525.4	0.95279
535.6	0.99756	525.6	1.02794
535.8	0.99654	525.8	0.98651
536	0.99552	526	0.97977
536.2	0.99552	526.2	0.99133
536.4	0.99756	526.4	0.93738
536.6	0.99654	526.6	0.98555
536.8	0.99654	526.8	1.04432
537	0.99654	527	0.98362
537.2	0.99552	527.2	0.97784
537.4	0.99654	527.4	0.95279
537.6	0.99552	527.6	0.96339
537.8	0.99552	527.8	0.96724
538	0.99654	528	0.99904
538.2	0.99348	528.2	0.95954
538.4	0.9945	528.4	0.92197
538.6	0.99348	528.6	0.85645
538.8	0.99246	528.8	0.92871
539	0.9945	529	0.9894
539.2	0.99042	529.2	0.96339
539.4	0.99144	529.4	0.98844
539.6	0.99042	529.6	0.89595
539.8	0.99042	529.8	0.95472
540	0.9894	530	1.02408
540.2	0.98838	530.2	0.96243
540.4	0.98634	530.4	0.94509
540.6	0.98838	530.6	0.99037
540.8	0.98532	530.8	0.94798
541	0.98634	531	1.00482
541.2	0.98532	531.2	1.00578
541.4	0.98634	531.4	0.96821
541.6	0.9843	531.6	0.98748
541.8	0.98634	531.8	1.00385
542	0.98124	532	0.99807
542.2	0.98532	532.2	0.98362
542.4	0.98226	532.4	0.95665
542.6	0.98328	532.6	0.99518
542.8	0.98226	532.8	0.93642
543	0.9792	533	0.98266
543.2	0.97818	533.2	0.99711
543.4	0.98226	533.4	0.92678
543.6	0.9792	533.6	0.94798
543.8	0.97614	533.8	0.92004
544	0.97614	534	1
544.2	0.97512	534.2	0.9711
544.4	0.9741	534.4	0.97399
544.6	0.97308	534.6	1.04239
544.8	0.97308	534.8	1.03372
545	0.97104	535	1.02505
545.2	0.97104	535.2	1.02505
545.4	0.969	535.4	1.00963
545.6	0.969	535.6	0.94412
545.8	0.96696	535.8	0.95087
546	0.96594	536	1.02794
546.2	0.96594	536.2	0.94123
546.4	0.96288	536.4	0.97977
546.6	0.9639	536.6	0.96243
546.8	0.96084	536.8	0.97688
547	0.95982	537	0.94894
547.2	0.96186	537.2	0.96628
547.4	0.9588	537.4	0.97495
547.6	0.95676	537.6	0.98073
547.8	0.95676	537.8	0.99518
548	0.95472	538	0.97784
548.2	0.95574	538.2	0.92871
548.4	0.95472	538.4	0.97399
548.6	0.95064	538.6	0.99904
548.8	0.94962	538.8	0.97881
549	0.94962	539	0.89981
549.2	0.94656	539.2	0.95665
549.4	0.94656	539.4	0.90462
549.6	0.94554	539.6	0.99326
549.8	0.94554	539.8	0.89692
550	0.9435	540	0.98459
550.2	0.94146	540.2	0.93064
550.4	0.94044	540.4	0.9316
550.6	0.94044	540.6	0.96146
550.8	0.93942	540.8	0.9817
551	0.93636	541	0.96435
551.2	0.9384	541.2	0.94701
551.4	0.93738	541.4	0.91426
551.6	0.9333	541.6	0.93642
551.8	0.9333	541.8	0.92967
552	0.93126	542	0.92967
552.2	0.93024	542.2	0.95665
552.4	0.92922	542.4	0.97784
552.6	0.92616	542.6	0.95472
552.8	0.92616	542.8	0.88536
553	0.92412	543	0.94316
553.2	0.92208	543.2	0.93545
553.4	0.92106	543.4	0.9316
553.6	0.91698	543.6	0.93256
553.8	0.91494	543.8	0.88632
554	0.91494	544	0.9104
554.2	0.91392	544.2	0.95376
554.4	0.91188	544.4	0.98555
554.6	0.90984	544.6	0.94027
554.8	0.9078	544.8	0.95279
555	0.90576	545	1
555.2	0.90576	545.2	0.96146
555.4	0.9027	545.4	0.95183
555.6	0.90372	545.6	0.94412
555.8	0.90168	545.8	0.9605
556	0.89862	546	0.96821
556.2	0.8976	546.2	0.93256
556.4	0.89454	546.4	0.98651
556.6	0.89352	546.6	0.94894
556.8	0.8925	546.8	0.93642
557	0.89148	547	0.91137
557.2	0.8874	547.2	0.9104
557.4	0.88944	547.4	0.88921
557.6	0.8874	547.6	0.94894
557.8	0.88638	547.8	0.94027
558	0.88536	548	0.90366
558.2	0.8823	548.2	0.8632
558.4	0.88026	548.4	0.92582
558.6	0.87924	548.6	0.9422
558.8	0.87924	548.8	0.94123
559	0.8772	549	0.88536
559.2	0.87618	549.2	0.9104
559.4	0.87414	549.4	0.88825
559.6	0.8721	549.6	0.98459
559.8	0.87006	549.8	0.92004
560	0.86904	550	0.94894
560.2	0.86598	550.2	0.91618
560.4	0.86292	550.4	0.93256
560.6	0.85986	550.6	0.89595
560.8	0.86088	550.8	0.93449
561	0.8568	551	0.89692
561.2	0.85578	551.2	0.90077
561.4	0.8517	551.4	0.87765
561.6	0.85068	551.6	0.85742
561.8	0.8517	551.8	0.88054
562	0.8466	552	0.91426
562.2	0.84456	552.2	0.86705
562.4	0.84354	552.4	0.87861
562.6	0.83946	552.6	0.91137
562.8	0.83946	552.8	0.89499
563	0.8364	553	0.85838
563.2	0.83334	553.2	0.89884
563.4	0.83028	553.4	0.86513
563.6	0.8313	553.6	0.86994
563.8	0.82926	553.8	0.85645
564	0.82824	554	0.87958
564.2	0.82722	554.2	0.8921
564.4	0.82416	554.4	0.92293
564.6	0.82008	554.6	0.88439
564.8	0.81906	554.8	0.88728
565	0.82008	555	0.88921
565.2	0.81906	555.2	0.8632
565.4	0.816	555.4	0.90462
565.6	0.81396	555.6	0.84104
565.8	0.81294	555.8	0.85934
566	0.8109	556	0.91233
566.2	0.80886	556.2	0.8526
566.4	0.80682	556.4	0.89017
566.6	0.80478	556.6	0.88536
566.8	0.80274	556.8	0.87091
567	0.8007	557	0.87572
567.2	0.8007	557.2	0.88247
567.4	0.79764	557.4	0.88536
567.6	0.7956	557.6	0.82755
567.8	0.79458	557.8	0.86031
568	0.78846	558	0.87572
568.2	0.78948	558.2	0.81407
568.4	0.78744	558.4	0.8738
568.6	0.78642	558.6	0.81214
568.8	0.78336	558.8	0.85453
569	0.78132	559	0.83141
569.2	0.77826	559.2	0.81599
569.4	0.77622	559.4	0.8738
569.6	0.77418	559.6	0.79865
569.8	0.77418	559.8	0.84682
570	0.76908	560	0.84008
570.2	0.76602	560.2	0.81214
570.4	0.76602	560.4	0.88054
570.6	0.76398	560.6	0.86802
570.8	0.76092	560.8	0.91522
571	0.75888	561	0.8526
571.2	0.75582	561.2	0.82466
571.4	0.75582	561.4	0.86031
571.6	0.75174	561.6	0.85645
571.8	0.75072	561.8	0.83141
572	0.75072	562	0.86416
572.2	0.74664	562.2	0.81021
572.4	0.74664	562.4	0.80829
572.6	0.74358	562.6	0.83622
572.8	0.74154	562.8	0.84586
573	0.74052	563	0.81214
573.2	0.73848	563.2	0.7948
573.4	0.73542	563.4	0.83044
573.6	0.73338	563.6	0.84489
573.8	0.73338	563.8	0.82274
574	0.73032	564	0.83333
574.2	0.72522	564.2	0.81503
574.4	0.7242	564.4	0.82563
574.6	0.72318	564.6	0.7842
574.8	0.72114	564.8	0.78709
575	0.71808	565	0.81021
575.2	0.71808	565.2	0.80829
575.4	0.71706	565.4	0.77168
575.6	0.714	565.6	0.8025
575.8	0.70992	565.8	0.81599
576	0.70686	566	0.80443
576.2	0.70584	566.2	0.80636
576.4	0.70686	566.4	0.76686
576.6	0.70482	566.6	0.78227
576.8	0.70278	566.8	0.79094
577	0.70278	567	0.78516
577.2	0.69666	567.2	0.78227
577.4	0.69462	567.4	0.76301
577.6	0.69258	567.6	0.73314
577.8	0.68952	567.8	0.7447
578	0.68952	568	0.81792
578.2	0.6885	568.2	0.78902
578.4	0.68748	568.4	0.79191
578.6	0.6834	568.6	0.76012
578.8	0.68136	568.8	0.77168
579	0.67932	569	0.78516
579.2	0.67728	569.2	0.74277
579.4	0.6732	569.4	0.77457
579.6	0.67524	569.6	0.76108
579.8	0.67116	569.8	0.74085
580	0.66912	570	0.74759
580.2	0.66606	570.2	0.7341
580.4	0.66606	570.4	0.75434
580.6	0.66402	570.6	0.75048
580.8	0.65994	570.8	0.74855
581	0.65892	571	0.74855
581.2	0.65688	571.2	0.71965
581.4	0.65484	571.4	0.74759
581.6	0.65382	571.6	0.71387
581.8	0.64974	571.8	0.75819
582	0.64872	572	0.71484
582.2	0.6477	572.2	0.75626
582.4	0.64872	572.4	0.75723
582.6	0.6426	572.6	0.73603
582.8	0.64158	572.8	0.76301
583	0.64056	573	0.7736
583.2	0.63852	573.2	0.76012
583.4	0.63546	573.4	0.69653
583.6	0.63444	573.6	0.69268
583.8	0.63342	573.8	0.72158
584	0.62832	574	0.72447
584.2	0.63036	574.2	0.70617
584.4	0.62628	574.4	0.73988
584.6	0.62526	574.6	0.74085
584.8	0.62322	574.8	0.73796
585	0.6222	575	0.71002
585.2	0.6171	575.2	0.67534
585.4	0.61608	575.4	0.6763
585.6	0.61404	575.6	0.71291
585.8	0.612	575.8	0.6763
586	0.60996	576	0.70906
586.2	0.60792	576.2	0.69075
586.4	0.60588	576.4	0.65607
586.6	0.60078	576.6	0.71291
586.8	0.59976	576.8	0.71387
587	0.59772	577	0.63776
587.2	0.59772	577.2	0.64355
587.4	0.59364	577.4	0.68882
587.6	0.59262	577.6	0.71773
587.8	0.58956	577.8	0.67534
588	0.58956	578	0.68979
588.2	0.58548	578.2	0.66474
588.4	0.58344	578.4	0.66474
588.6	0.5814	578.6	0.68786
588.8	0.58038	578.8	0.7052
589	0.57834	579	0.66667
589.2	0.57732	579.2	0.67245
589.4	0.57528	579.4	0.66956
589.6	0.57528	579.6	0.69364
589.8	0.57018	579.8	0.66763
590	0.56916	580	0.67823
590.2	0.56814	580.2	0.65318
590.4	0.56712	580.4	0.67148
590.6	0.56406	580.6	0.65607
590.8	0.56202	580.8	0.62524
591	0.55896	581	0.6368
591.2	0.55896	581.2	0.63295
591.4	0.55794	581.4	0.62717
591.6	0.55488	581.6	0.66281
591.8	0.55284	581.8	0.61368
592	0.54978	582	0.59923
592.2	0.54876	582.2	0.61175
592.4	0.54672	582.4	0.61079
592.6	0.54672	582.6	0.65029
592.8	0.5457	582.8	0.65318
593	0.54366	583	0.6262
593.2	0.5406	583.2	0.63295
593.4	0.53856	583.4	0.65318
593.6	0.5355	583.6	0.64066
593.8	0.53346	583.8	0.64836
594	0.53142	584	0.64547
594.2	0.5304	584.2	0.63391
594.4	0.5304	584.4	0.65125
594.6	0.52938	584.6	0.6368
594.8	0.52836	584.8	0.65125
595	0.52326	585	0.58382
595.2	0.5202	585.2	0.61657
595.4	0.51918	585.4	0.58767
595.6	0.51816	585.6	0.59056
595.8	0.51714	585.8	0.58478
596	0.5151	586	0.57033
596.2	0.5151	586.2	0.61079
596.4	0.51204	586.4	0.60597
596.6	0.50898	586.6	0.60116
596.8	0.50796	586.8	0.60308
597	0.50592	587	0.55395
597.2	0.50388	587.2	0.5896
597.4	0.50286	587.4	0.6079
597.6	0.50082	587.6	0.62717
597.8	0.49878	587.8	0.58092
598	0.49776	588	0.58767
598.2	0.4947	588.2	0.56069
598.4	0.49368	588.4	0.56262
598.6	0.49164	588.6	0.55684
598.8	0.49062	588.8	0.58285
599	0.4896	589	0.58285
599.2	0.48654	589.2	0.57996
599.4	0.4845	589.4	0.57707
599.6	0.48246	589.6	0.55202
599.8	0.48144	589.8	0.57514
600	0.48144	590	0.54624
600.2	0.47736	590.2	0.56262
600.4	0.47532	590.4	0.50193
600.6	0.47634	590.6	0.52601
600.8	0.47328	590.8	0.55877
601	0.47226	591	0.56069
601.2	0.47124	591.2	0.53854
601.4	0.4692	591.4	0.53372
601.6	0.46716	591.6	0.55973
601.8	0.46512	591.8	0.54432
602	0.46512	592	0.56358
602.2	0.46104	592.2	0.54624
602.4	0.46206	592.4	0.55588
602.6	0.45798	592.6	0.53854
602.8	0.45696	592.8	0.55588
603	0.4539	593	0.54143
603.2	0.45186	593.2	0.54528
603.4	0.45288	593.4	0.54817
603.6	0.45084	593.6	0.53661
603.8	0.4488	593.8	0.52408
604	0.44778	594	0.55299
604.2	0.44676	594.2	0.54817
604.4	0.44472	594.4	0.53372
604.6	0.43962	594.6	0.55491
604.8	0.44166	594.8	0.54432
605	0.43962	595	0.54432
605.2	0.43554	595.2	0.5183
605.4	0.43554	595.4	0.5106
605.6	0.4335	595.6	0.51734
605.8	0.43248	595.8	0.54143
606	0.42942	596	0.53179
606.2	0.43044	596.2	0.50867
606.4	0.42738	596.4	0.5395
606.6	0.42636	596.6	0.4894
606.8	0.42534	596.8	0.47977
607	0.4233	597	0.48555
607.2	0.42024	597.2	0.53854
607.4	0.41922	597.4	0.50578
607.6	0.41922	597.6	0.52119
607.8	0.41718	597.8	0.52023
608	0.41718	598	0.50289
608.2	0.4131	598.2	0.48266
608.4	0.41208	598.4	0.49711
608.6	0.41208	598.6	0.50289
608.8	0.41004	598.8	0.50578
609	0.40698	599	0.4894
609.2	0.40596	599.2	0.4711
609.4	0.40392	599.4	0.48651
609.6	0.40392	599.6	0.49326
609.8	0.4029	599.8	0.51349
610	0.39882	600	0.51445
610.2	0.39984	600.2	0.4817
610.4	0.39576	600.4	0.46339
610.6	0.39678	600.6	0.46339
610.8	0.39372	600.8	0.47303
611	0.3927	601	0.46435
611.2	0.39066	601.2	0.45954
611.4	0.38862	601.4	0.48073
611.6	0.3876	601.6	0.48651
611.8	0.3876	601.8	0.47303
612	0.38454	602	0.49133
612.2	0.38352	602.2	0.47013
612.4	0.3825	602.4	0.47303
612.6	0.38148	602.6	0.47688
612.8	0.37842	602.8	0.47977
613	0.3774	603	0.46628
613.2	0.37434	603.2	0.45376
613.4	0.37332	603.4	0.46435
613.6	0.37434	603.6	0.45761
613.8	0.37128	603.8	0.43545
614	0.37026	604	0.44027
614.2	0.36924	604.2	0.45279
614.4	0.36924	604.4	0.45183
614.6	0.36516	604.6	0.46146
614.8	0.36516	604.8	0.43931
615	0.36414	605	0.44412
615.2	0.36108	605.2	0.44027
615.4	0.36006	605.4	0.43256
615.6	0.35802	605.6	0.45472
615.8	0.357	605.8	0.42389
616	0.35598	606	0.43064
616.2	0.35292	606.2	0.44605
616.4	0.35292	606.4	0.46821
616.6	0.34986	606.6	0.40944
616.8	0.34884	606.8	0.41618
617	0.34986	607	0.43064
617.2	0.3468	607.2	0.42582
617.4	0.34476	607.4	0.40462
617.6	0.34272	607.6	0.41137
617.8	0.34272	607.8	0.41426
618	0.3417	608	0.40848
618.2	0.3417	608.2	0.42582
618.4	0.33966	608.4	0.42486
618.6	0.3366	608.6	0.42775
618.8	0.33762	608.8	0.43353
619	0.33456	609	0.42871
619.2	0.33354	609.2	0.421
619.4	0.32946	609.4	0.42871
619.6	0.33048	609.6	0.41811
619.8	0.32844	609.8	0.4027
620	0.33048	610	0.40462
620.2	0.32742	610.2	0.41329
620.4	0.3264	610.4	0.41908
620.6	0.32334	610.6	0.41137
620.8	0.32232	610.8	0.421
621	0.32232	611	0.41329
621.2	0.31926	611.2	0.421
621.4	0.31926	611.4	0.42197
621.6	0.31722	611.6	0.40173
621.8	0.3162	611.8	0.41426
622	0.31518	612	0.41715
622.2	0.31518	612.2	0.42004
622.4	0.31212	612.4	0.39499
622.6	0.31008	612.6	0.40077
622.8	0.31008	612.8	0.39692
623	0.31008	613	0.37669
623.2	0.30804	613.2	0.38825
623.4	0.30498	613.4	0.38632
623.6	0.30294	613.6	0.37765
623.8	0.30396	613.8	0.39403
624	0.30192	614	0.38921
624.2	0.3009	614.2	0.39017
624.4	0.3009	614.4	0.40751
624.6	0.29784	614.6	0.39788
624.8	0.29784	614.8	0.39788
625	0.29478	615	0.37861
625.2	0.29478	615.2	0.38728
625.4	0.29478	615.4	0.36994
625.6	0.29274	615.6	0.37283
625.8	0.2907	615.8	0.36609
626	0.28866	616	0.35067
626.2	0.28764	616.2	0.38536
626.4	0.28764	616.4	0.36802
626.6	0.28662	616.6	0.36224
626.8	0.2856	616.8	0.38343
627	0.28356	617	0.3738
627.2	0.28152	617.2	0.36609
627.4	0.27846	617.4	0.36127
627.6	0.27948	617.6	0.37861
627.8	0.27744	617.8	0.3815
628	0.27846	618	0.36416
628.2	0.27642	618.2	0.35838
628.4	0.2754	618.4	0.34489
628.6	0.27234	618.6	0.36031
628.8	0.27336	618.8	0.35453
629	0.2703	619	0.35742
629.2	0.2703	619.2	0.34682
629.4	0.26928	619.4	0.34297
629.6	0.26724	619.6	0.3632
629.8	0.26622	619.8	0.34971
630	0.26622	620	0.34489
630.2	0.2652	620.2	0.36705
630.4	0.26316	620.4	0.35549
630.6	0.26214	620.6	0.33719
630.8	0.26112	620.8	0.33815
631	0.25806	621	0.35164
631.2	0.25806	621.2	0.36224
631.4	0.25806	621.4	0.33141
631.6	0.25602	621.6	0.34489
631.8	0.25704	621.8	0.33622
632	0.255	622	0.32466
632.2	0.25194	622.2	0.33333
632.4	0.25194	622.4	0.33815
632.6	0.2499	622.6	0.32659
632.8	0.2499	622.8	0.34008
633	0.24786	623	0.33044
633.2	0.24684	623.2	0.3237
633.4	0.24582	623.4	0.32466
633.6	0.24378	623.6	0.32852
633.8	0.24378	623.8	0.32948
634	0.24276	624	0.33044
634.2	0.24276	624.2	0.3237
634.4	0.24072	624.4	0.31118
634.6	0.23766	624.6	0.32659
634.8	0.23766	624.8	0.3131
635	0.23664	625	0.31792
635.2	0.23664	625.2	0.33141
635.4	0.2346	625.4	0.31792
635.6	0.2346	625.6	0.31503
635.8	0.23256	625.8	0.30539
636	0.23358	626	0.30154
636.2	0.23256	626.2	0.31021
636.4	0.23052	626.4	0.29769
636.6	0.23052	626.6	0.3237
636.8	0.22746	626.8	0.30925
637	0.22644	627	0.31792
637.2	0.22542	627.2	0.31503
637.4	0.22542	627.4	0.30636
637.6	0.22338	627.6	0.3131
637.8	0.22338	627.8	0.29576
638	0.22134	628	0.29576
638.2	0.22032	628.2	0.2948
638.4	0.2193	628.4	0.31503
638.6	0.21828	628.6	0.31021
638.8	0.21828	628.8	0.29383
639	0.21522	629	0.31118
639.2	0.21726	629.2	0.30829
639.4	0.21522	629.4	0.3025
639.6	0.2142	629.6	0.3025
639.8	0.2142	629.8	0.29961
640	0.21318	630	0.31407
640.2	0.21114	630.2	0.29094
640.4	0.21114	630.4	0.28902
640.6	0.2091	630.6	0.29287
640.8	0.2091	630.8	0.28324
641	0.20604	631	0.29094
641.2	0.20706	631.2	0.28998
641.4	0.20502	631.4	0.27264
641.6	0.204	631.6	0.29191
641.8	0.20298	631.8	0.29094
642	0.20196	632	0.28324
642.2	0.20094	632.2	0.27457
642.4	0.20196	632.4	0.28805
642.6	0.19992	632.6	0.27264
642.8	0.1989	632.8	0.27553
643	0.1989	633	0.27264
643.2	0.19584	633.2	0.27457
643.4	0.19686	633.4	0.27649
643.6	0.1938	633.6	0.27649
643.8	0.1938	633.8	0.26108
644	0.19482	634	0.2736
644.2	0.19278	634.2	0.26782
644.4	0.19176	634.4	0.27649
644.6	0.19074	634.6	0.28131
644.8	0.18972	634.8	0.27649
645	0.18972	635	0.27649
645.2	0.18768	635.2	0.26493
645.4	0.18768	635.4	0.2659
645.6	0.18462	635.6	0.27842
645.8	0.18564	635.8	0.2736
646	0.1836	636	0.26686
646.2	0.18258	636.2	0.2736
646.4	0.1836	636.4	0.27649
646.6	0.18258	636.6	0.26012
646.8	0.18156	636.8	0.27842
647	0.17952	637	0.27457
647.2	0.17952	637.2	0.26397
647.4	0.18054	637.4	0.26782
647.6	0.17748	637.6	0.27071
647.8	0.17748	637.8	0.25337
648	0.17646	638	0.26686
648.2	0.17646	638.2	0.2553
648.4	0.17544	638.4	0.26108
648.6	0.1734	638.6	0.24855
648.8	0.1734	638.8	0.25626
649	0.1734	639	0.25723
649.2	0.17136	639.2	0.2553
649.4	0.17034	639.4	0.24663
649.6	0.17034	639.6	0.26012
649.8	0.1683	639.8	0.24181
650	0.1683	640	0.24566
650.2	0.16728	640.2	0.25241
650.4	0.16728	640.4	0.24759
650.6	0.16728	640.6	0.26493
650.8	0.16422	640.8	0.25145
651	0.16422	641	0.24566
651.2	0.1632	641.2	0.24663
651.4	0.16218	641.4	0.24181
651.6	0.16218	641.6	0.2553
651.8	0.16218	641.8	0.25434
652	0.16014	642	0.24374
652.2	0.15912	642.2	0.24855
652.4	0.15912	642.4	0.24566
652.6	0.1581	642.6	0.24759
652.8	0.15708	642.8	0.23988
653	0.1581	643	0.24374
653.2	0.15606	643.2	0.23218
653.4	0.15504	643.4	0.23603
653.6	0.15504	643.6	0.2341
653.8	0.15402	643.8	0.24085
654	0.153	644	0.2341
654.2	0.15198	644.2	0.22351
654.4	0.14994	644.4	0.24663
654.6	0.15096	644.6	0.24085
654.8	0.14892	644.8	0.23121
655	0.14994	645	0.22158
655.2	0.14892	645.2	0.24181
655.4	0.14688	645.4	0.2341
655.6	0.14688	645.6	0.23699
655.8	0.14586	645.8	0.23796
656	0.14484	646	0.23892
656.2	0.14484	646.2	0.23892
656.4	0.14382	646.4	0.22736
656.6	0.14382	646.6	0.2264
656.8	0.1428	646.8	0.23603
657	0.1428	647	0.22158
657.2	0.14076	647.2	0.23603
657.4	0.14178	647.4	0.2264
657.6	0.14076	647.6	0.23025
657.8	0.13872	647.8	0.22062
658	0.13872	648	0.21869
658.2	0.1377	648.2	0.22158
658.4	0.13668	648.4	0.22158
658.6	0.1377	648.6	0.21387
658.8	0.13566	648.8	0.21098
659	0.13566	649	0.22062
659.2	0.13464	649.2	0.21291
659.4	0.13464	649.4	0.21869
659.6	0.13362	649.6	0.22543
659.8	0.13362	649.8	0.21773
660	0.1326	650	0.21676
660.2	0.13158	650.2	--
660.4	0.12954	650.4	--
660.6	0.13056	650.6	--
660.8	0.12954	650.8	--
661	0.12954	651	--
661.2	0.12648	651.2	--
661.4	0.1275	651.4	--
661.6	0.12648	651.6	--
661.8	0.12648	651.8	--
662	0.12546	652	--
662.2	0.12444	652.2	--
662.4	0.12342	652.4	--
662.6	0.12444	652.6	--
662.8	0.1224	652.8	--
663	0.1224	653	--
663.2	0.12138	653.2	--
663.4	0.12138	653.4	--
663.6	0.12138	653.6	--
663.8	0.12036	653.8	--
664	0.11934	654	--
664.2	0.11934	654.2	--
664.4	0.11832	654.4	--
664.6	0.11832	654.6	--
664.8	0.11832	654.8	--
665	0.1173	655	--
665.2	0.11628	655.2	--
665.4	0.11526	655.4	--
665.6	0.11424	655.6	--
665.8	0.11628	655.8	--
666	0.11628	656	--
666.2	0.11322	656.2	--
666.4	0.1122	656.4	--
666.6	0.1122	656.6	--
666.8	0.1122	656.8	--
667	0.11118	657	--
667.2	0.11118	657.2	--
667.4	0.11016	657.4	--
667.6	0.11016	657.6	--
667.8	0.10914	657.8	--
668	0.10812	658	--
668.2	0.10812	658.2	--
668.4	0.1071	658.4	--
668.6	0.1071	658.6	--
668.8	0.10608	658.8	--
669	0.10608	659	--
669.2	0.10404	659.2	--
669.4	0.10404	659.4	--
669.6	0.10404	659.6	--
669.8	0.10302	659.8	--
670	0.10302	660	--
670.2	0.10404	660.2	--
670.4	0.102	660.4	--
670.6	0.102	660.6	--
670.8	0.102	660.8	--
671	0.10098	661	--
671.2	0.10098	661.2	--
671.4	0.09792	661.4	--
671.6	0.09996	661.6	--
671.8	0.09792	661.8	--
672	0.09792	662	--
672.2	0.09894	662.2	--
672.4	0.09792	662.4	--
672.6	0.0969	662.6	--
672.8	0.0969	662.8	--
673	0.09588	663	--
673.2	0.09588	663.2	--
673.4	0.09384	663.4	--
673.6	0.09282	663.6	--
673.8	0.09384	663.8	--
674	0.09486	664	--
674.2	0.09282	664.2	--
674.4	0.09282	664.4	--
674.6	0.0918	664.6	--
674.8	0.09078	664.8	--
675	0.0918	665	--
675.2	0.09078	665.2	--
675.4	0.08976	665.4	--
675.6	0.08976	665.6	--
675.8	0.08976	665.8	--
676	0.08772	666	--
676.2	0.0867	666.2	--
676.4	0.08874	666.4	--
676.6	0.0867	666.6	--
676.8	0.0867	666.8	--
677	0.0867	667	--
677.2	0.08772	667.2	--
677.4	0.08568	667.4	--
677.6	0.0867	667.6	--
677.8	0.08568	667.8	--
678	0.08568	668	--
678.2	0.08568	668.2	--
678.4	0.08262	668.4	--
678.6	0.08466	668.6	--
678.8	0.08466	668.8	--
679	0.0816	669	--
679.2	0.08364	669.2	--
679.4	0.08262	669.4	--
679.6	0.0816	669.6	--
679.8	0.08058	669.8	--
680	0.08058	670	--
680.2	0.07956	670.2	--
680.4	0.07956	670.4	--
680.6	0.07956	670.6	--
680.8	0.07854	670.8	--
681	0.08058	671	--
681.2	0.07854	671.2	--
681.4	0.0765	671.4	--
681.6	0.07752	671.6	--
681.8	0.0765	671.8	--
682	0.0765	672	--
682.2	0.0765	672.2	--
682.4	0.0765	672.4	--
682.6	0.07446	672.6	--
682.8	0.07548	672.8	--
683	0.07446	673	--
683.2	0.07344	673.2	--
683.4	0.07446	673.4	--
683.6	0.07344	673.6	--
683.8	0.07446	673.8	--
684	0.07242	674	--
684.2	0.07344	674.2	--
684.4	0.07242	674.4	--
684.6	0.07242	674.6	--
684.8	0.07242	674.8	--
685	0.07242	675	--
685.2	0.0714	675.2	--
685.4	0.0714	675.4	--
685.6	0.0714	675.6	--
685.8	0.06936	675.8	--
686	0.06936	676	--
686.2	0.06936	676.2	--
686.4	0.06834	676.4	--
686.6	0.06834	676.6	--
686.8	0.06834	676.8	--
687	0.06732	677	--
687.2	0.06732	677.2	--
687.4	0.06732	677.4	--
687.6	0.0663	677.6	--
687.8	0.06732	677.8	--
688	0.06528	678	--
688.2	0.06426	678.2	--
688.4	0.06528	678.4	--
688.6	0.06528	678.6	--
688.8	0.06528	678.8	--
689	0.06324	679	--
689.2	0.06222	679.2	--
689.4	0.06324	679.4	--
689.6	0.06222	679.6	--
689.8	0.06222	679.8	--
690	0.06222	680	--
690.2	0.06222	680.2	--
690.4	0.0612	680.4	--
690.6	0.06018	680.6	--
690.8	0.06222	680.8	--
691	0.0612	681	--
691.2	0.05916	681.2	--
691.4	0.05916	681.4	--
691.6	0.05814	681.6	--
691.8	0.05916	681.8	--
692	0.06018	682	--
692.2	0.05814	682.2	--
692.4	0.05814	682.4	--
692.6	0.05814	682.6	--
692.8	0.05712	682.8	--
693	0.05712	683	--
693.2	0.05814	683.2	--
693.4	0.0561	683.4	--
693.6	0.0561	683.6	--
693.8	0.05406	683.8	--
694	0.0561	684	--
694.2	0.05508	684.2	--
694.4	0.05508	684.4	--
694.6	0.05406	684.6	--
694.8	0.05406	684.8	--
695	0.05304	685	--
695.2	0.05508	685.2	--
695.4	0.05406	685.4	--
695.6	0.05304	685.6	--
695.8	0.05202	685.8	--
696	0.05202	686	--
696.2	0.05202	686.2	--
696.4	0.051	686.4	--
696.6	0.051	686.6	--
696.8	0.05202	686.8	--
697	0.051	687	--
697.2	0.05202	687.2	--
697.4	0.04998	687.4	--
697.6	0.04896	687.6	--
697.8	0.04896	687.8	--
698	0.04998	688	--
698.2	0.04794	688.2	--
698.4	0.04896	688.4	--
698.6	0.04692	688.6	--
698.8	0.04896	688.8	--
699	0.04794	689	--
699.2	0.04692	689.2	--
699.4	0.04692	689.4	--
699.6	0.04692	689.6	--
699.8	0.04794	689.8	--
700	0.04692	690	--
700.2	0.04794	690.2	--
700.4	0.0459	690.4
700.6	0.04692	690.6
700.8	0.0459	690.8
701	0.0459	691
701.2	0.0459	691.2
701.4	0.04488	691.4
701.6	0.0459	691.6
701.8	0.04386	691.8
702	0.04386	692
702.2	0.04284	692.2
702.4	0.04284	692.4
702.6	0.04386	692.6
702.8	0.04284	692.8
703	0.04386	693
703.2	0.04386	693.2
703.4	0.04386	693.4
703.6	0.04182	693.6
703.8	0.04284	693.8
704	0.04182	694
704.2	0.0408	694.2
704.4	0.0408	694.4
704.6	0.04182	694.6
704.8	0.04182	694.8
705	0.03978	695
705.2	0.04182	695.2
705.4	0.04182	695.4
705.6	0.04182	695.6
705.8	0.03978	695.8
706	0.03978	696
706.2	0.03978	696.2
706.4	0.0408	696.4
706.6	0.03876	696.6
706.8	0.03978	696.8
707	0.03978	697
707.2	0.03978	697.2
707.4	0.03876	697.4
707.6	0.03876	697.6
707.8	0.03876	697.8
708	0.03774	698
708.2	0.03774	698.2
708.4	0.03672	698.4
708.6	0.03876	698.6
708.8	0.03876	698.8
709	0.03774	699
709.2	0.03774	699.2
709.4	0.03672	699.4
709.6	0.03672	699.6
709.8	0.03672	699.8
710	0.0357	700
710.2	0.03672	730.2
710.4	0.03672	730.4
710.6	0.03672	730.6
710.8	0.0357	730.8
711	0.03672	731
711.2	0.03468	731.2
711.4	0.0357	731.4
711.6	0.0357	731.6
711.8	0.03468	731.8
712	0.03468	732
712.2	0.03468	732.2
712.4	0.03468	732.4
712.6	0.0357	732.6
712.8	0.0357	732.8
713	0.0357	733
713.2	0.03366	733.2
713.4	0.0357	733.4
713.6	0.03366	733.6
713.8	0.03468	733.8
714	0.03468	734
714.2	0.03468	734.2
714.4	0.03366	734.4
714.6	0.03264	734.6
714.8	0.03264	734.8
715	0.03366	735
715.2	0.03162	735.2
715.4	0.03264	735.4
715.6	0.03162	735.6
715.8	0.03162	735.8
716	0.03162	736
716.2	0.03264	736.2
716.4	0.03162	736.4
716.6	0.03162	736.6
716.8	0.03162	736.8
717	0.02958	737
717.2	0.03264	737.2
717.4	0.03162	737.4
717.6	0.0306	737.6
717.8	0.0306	737.8
718	0.02958	738
718.2	0.02958	738.2
718.4	0.0306	738.4
718.6	0.0306	738.6
718.8	0.02958	738.8
719	0.0306	739
719.2	0.02958	739.2
719.4	0.02856	739.4
719.6	0.02958	739.6
719.8	0.02958	739.8
720	0.02856	740
720.2	0.02856	740.2
720.4	0.02856	740.4
720.6	0.02856	740.6
720.8	0.02958	740.8
721	0.02958	741
721.2	0.02958	741.2
721.4	0.02856	741.4
721.6	0.02754	741.6
721.8	0.02856	741.8
722	0.02754	742
722.2	0.02856	742.2
722.4	0.02754	742.4
722.6	0.02754	742.6
722.8	0.02754	742.8
723	0.02754	743
723.2	0.02652	743.2
723.4	0.02754	743.4
723.6	0.02652	743.6
723.8	0.02652	743.8
724	0.02754	744
724.2	0.02652	744.2
724.4	0.02652	744.4
724.6	0.02652	744.6
724.8	0.02652	744.8
725	0.02448	745
725.2	0.02448	745.2
725.4	0.02652	745.4
725.6	0.02652	745.6
725.8	0.02448	745.8
726	0.0255	746
726.2	0.02448	746.2
726.4	0.02652	746.4
726.6	0.0255	746.6
726.8	0.0255	746.8
727	0.02652	747
727.2	0.02448	747.2
727.4	0.0255	747.4
727.6	0.02448	747.6
727.8	0.02448	747.8
728	0.02244	748
728.2	0.0255	748.2
728.4	0.0255	748.4
728.6	0.02346	748.6
728.8	0.02346	748.8
729	0.02244	749
729.2	0.02346	749.2
729.4	0.02244	749.4
729.6	0.02244	749.6
729.8	0.02346	749.8
730	0.02448	750
730.2	0.02448	750.2
730.4	0.02244	750.4
730.6	0.02346	750.6
730.8	0.02244	750.8
731	0.02448	751
731.2	0.02244	751.2
731.4	0.02142	751.4
731.6	0.02244	751.6
731.8	0.02346	751.8
732	0.02244	752
732.2	0.02142	752.2
732.4	0.02142	752.4
732.6	0.02142	752.6
732.8	0.02244	752.8
733	0.0204	753
733.2	0.02142	753.2
733.4	0.02142	753.4
733.6	0.02142	753.6
733.8	0.02142	753.8
734	0.02142	754
734.2	0.0204	754.2
734.4	0.0204	754.4
734.6	0.02142	754.6
734.8	0.0204	754.8
735	0.0204	755
735.2	0.02142	755.2
735.4	0.01938	755.4
735.6	0.0204	755.6
735.8	0.0204	755.8
736	0.0204	756
736.2	0.0204	756.2
736.4	0.0204	756.4
736.6	0.0204	756.6
736.8	0.0204	756.8
737	0.01938	757
737.2	0.0204	757.2
737.4	0.0204	757.4
737.6	0.01938	757.6
737.8	0.0204	757.8
738	0.01734	758
738.2	0.01938	758.2
738.4	0.01836	758.4
738.6	0.01836	758.6
738.8	0.01836	758.8
739	0.01836	759
739.2	0.01836	759.2
739.4	0.01836	759.4
739.6	0.01938	759.6
739.8	0.01836	759.8
740	0.01836	760
740.2	0.01836	760.2
740.4	0.01938	760.4
740.6	0.01734	760.6
740.8	0.01836	760.8
741	0.01938	761
741.2	0.01836	761.2
741.4	0.01836	761.4
741.6	0.01632	761.6
741.8	0.01734	761.8
742	0.01836	762
742.2	0.01734	762.2
742.4	0.01734	762.4
742.6	0.01734	762.6
742.8	0.01632	762.8
743	0.01836	763
743.2	0.01734	763.2
743.4	0.01734	763.4
743.6	0.01734	763.6
743.8	0.01836	763.8
744	0.01632	764
744.2	0.01632	764.2
744.4	0.01734	764.4
744.6	0.01632	764.6
744.8	0.01632	764.8
745	0.01734	765
745.2	0.01632	765.2
745.4	0.0153	765.4
745.6	0.01734	765.6
745.8	0.01836	765.8
746	0.01632	766
746.2	0.01632	766.2
746.4	0.01632	766.4
746.6	0.01836	766.6
746.8	0.01632	766.8
747	0.01632	767
747.2	0.01632	767.2
747.4	0.0153	767.4
747.6	0.0153	767.6
747.8	0.0153	767.8
748	0.0153	768
748.2	0.01734	768.2
748.4	0.01632	768.4
748.6	0.01632	768.6
748.8	0.0153	768.8
749	0.0153	769
749.2	0.01428	769.2
749.4	0.01428	769.4
749.6	0.01632	769.6
749.8	0.0153	769.8
750	0.01632	770
750.2	0.01428	770.2
750.4	0.0153	770.4
750.6	0.01428	770.6
750.8	0.01428	770.8
751	0.01632	771
751.2	0.0153	771.2
751.4	0.01428	771.4
751.6	0.0153	771.6
751.8	0.0153	771.8
752	0.0153	772
752.2	0.0153	772.2
752.4	0.01428	772.4
752.6	0.0153	772.6
752.8	0.0153	772.8
753	0.01734	773
753.2	0.0153	773.2
753.4	0.01428	773.4
753.6	0.01632	773.6
753.8	0.0153	773.8
754	0.0153	774
754.2	0.01428	774.2
754.4	0.0153	774.4
754.6	0.01326	774.6
754.8	0.01632	774.8
755	0.01326	775
755.2	0.0153	775.2
755.4	0.0153	775.4
755.6	0.01428	775.6
755.8	0.01428	775.8
756	0.01428	776
756.2	0.0153	776.2
756.4	0.01428	776.4
756.6	0.01428	776.6
756.8	0.01428	776.8
757	0.01428	777
757.2	0.0153	777.2
757.4	0.01326	777.4
757.6	0.0153	777.6
757.8	0.01428	777.8
758	0.01428	778
758.2	0.01428	778.2
758.4	0.01428	778.4
758.6	0.0153	778.6
758.8	0.01428	778.8
759	0.01428	779
759.2	0.01326	779.2
759.4	0.01632	779.4
759.6	0.0153	779.6
759.8	0.01632	779.8
760	0.0153	780
760.2	0.01326
760.4	0.0153
760.6	0.01428
760.8	0.01428
761	0.01632
761.2	0.0153
761.4	0.01428
761.6	0.01734
761.8	0.01326
762	0.01428
762.2	0.0153
762.4	0.0153
762.6	0.0153
762.8	0.0153
763	0.01428
763.2	0.01326
763.4	0.01428
763.6	0.01632
763.8	0.0153
764	0.01632
764.2	0.0153
764.4	0.01734
764.6	0.0153
764.8	0.01428
765	0.0153
765.2	0.01326
765.4	0.0153
765.6	0.01326
765.8	0.01632
766	0.01632
766.2	0.0153
766.4	0.01632
766.6	0.0153
766.8	0.0153
767	0.0153
767.2	0.01632
767.4	0.0153
767.6	0.0153
767.8	0.01836
768	0.0153
768.2	0.01632
768.4	0.01632
768.6	0.01734
768.8	0.0153
769	0.01938
769.2	0.01734
769.4	0.0153
769.6	0.01734
769.8	0.0153
770	0.01938
770.2	0.01938
770.4	0.01734
770.6	0.01734
770.8	0.0153
771	0.01734
771.2	0.01734
771.4	0.01632
771.6	0.01734
771.8	0.01734
772	0.01836
772.2	0.01734
772.4	0.01734
772.6	0.01938
772.8	0.01836
773	0.01836
773.2	0.01836
773.4	0.01836
773.6	0.01632
773.8	0.01938
774	0.0153
774.2	0.01836
774.4	0.01938
774.6	0.01938
774.8	0.01836
775	0.02244
775.2	0.01938
775.4	0.01938
775.6	0.0204
775.8	0.01836
776	0.0204
776.2	0.0204
776.4	0.02244
776.6	0.01938
776.8	0.0204
777	0.0204
777.2	0.0204
777.4	0.02142
777.6	0.0204
777.8	0.01836
778	0.02142
778.2	0.02142
778.4	0.02346
778.6	0.02346
778.8	0.02142
779	0.02244
779.2	0.02448
779.4	0.0255
779.6	0.0255
779.8	0.0255
780	0.02244

## Sheet: Fig 2c
2BOICz
	Fluo-298 K		Phos-77 K
wavelength/nm	normalized intensity	wavelength/nm	normalized intensity
410	0.00303	400	0
410.2	0.00303	400.2	0.001
410.4	0.00303	400.4	0
410.6	0.00303	400.6	0.001
410.8	0.00303	400.8	0.001
411	0.00202	401	0
411.2	0.00202	401.2	0
411.4	0.00202	401.4	0
411.6	0.00202	401.6	0
411.8	0.00202	401.8	0
412	0.00202	402	0.001
412.2	0.00202	402.2	0
412.4	0.00202	402.4	0
412.6	0.00202	402.6	0.001
412.8	0.00202	402.8	0
413	0.00202	403	0.001
413.2	0.00202	403.2	0.001
413.4	0.00202	403.4	0.001
413.6	0.00202	403.6	0.001
413.8	0.00202	403.8	0.001
414	0.00101	404	0.001
414.2	0.00202	404.2	0
414.4	0.00202	404.4	0.001
414.6	0.00101	404.6	0.001
414.8	0.00202	404.8	0.001
415	0.00202	405	0.001
415.2	0.00101	405.2	0.001
415.4	0.00101	405.4	0.001
415.6	0.00101	405.6	0.001
415.8	0.00101	405.8	0.001
416	0.00101	406	0.001
416.2	0.00202	406.2	0.001
416.4	0.00101	406.4	0.001
416.6	0.00101	406.6	0.001
416.8	0.00101	406.8	0.001
417	0.00101	407	0.001
417.2	0.00202	407.2	0.001
417.4	0.00101	407.4	0.001
417.6	0.00202	407.6	0.001
417.8	0.00202	407.8	0.001
418	0.00202	408	0.001
418.2	0.00202	408.2	0.001
418.4	0.00202	408.4	0.001
418.6	0.00202	408.6	0.001
418.8	0.00202	408.8	0.001
419	0.00202	409	0.001
419.2	0.00202	409.2	0.001
419.4	0.00202	409.4	0.001
419.6	0.00202	409.6	0.001
419.8	0.00202	409.8	0.001
420	0.00202	410	0.001
420.2	0.00202	410.2	0.001
420.4	0.00202	410.4	0.001
420.6	0.00202	410.6	0.001
420.8	0.00202	410.8	0.001
421	0.00202	411	0.001
421.2	0.00202	411.2	0.001
421.4	0.00202	411.4	0.001
421.6	0.00202	411.6	0.001
421.8	0.00202	411.8	0.001
422	0.00202	412	0.001
422.2	0.00202	412.2	0.001
422.4	0.00202	412.4	0.001
422.6	0.00202	412.6	0.001
422.8	0.00202	412.8	0.001
423	0.00202	413	0.001
423.2	0.00202	413.2	0.001
423.4	0.00202	413.4	0.001
423.6	0.00202	413.6	0.001
423.8	0.00202	413.8	0.001
424	0.00202	414	0.001
424.2	0.00202	414.2	0.001
424.4	0.00202	414.4	0.001
424.6	0.00202	414.6	0.001
424.8	0.00202	414.8	0.001
425	0.00202	415	0.001
425.2	0.00202	415.2	0.001
425.4	0.00202	415.4	0.001
425.6	0.00202	415.6	0.001
425.8	0.00202	415.8	0.001
426	0.00202	416	0.001
426.2	0.00202	416.2	0.001
426.4	0.00202	416.4	0.001
426.6	0.00202	416.6	0.001
426.8	0.00202	416.8	0.001
427	0.00202	417	0.001
427.2	0.00202	417.2	0.001
427.4	0.00202	417.4	0.001
427.6	0.00202	417.6	0.001
427.8	0.00202	417.8	0.001
428	0.00202	418	0.001
428.2	0.00202	418.2	0.001
428.4	0.00202	418.4	0.001
428.6	0.00202	418.6	0.001
428.8	0.00202	418.8	0.001
429	0.00202	419	0.001
429.2	0.00202	419.2	0.001
429.4	0.00202	419.4	0.001
429.6	0.00202	419.6	0.001
429.8	0.00202	419.8	0.001
430	0.00202	420	0.001
430.2	0.00202	420.2	0.001
430.4	0.00202	420.4	0.001
430.6	0.00202	420.6	0.001
430.8	0.00202	420.8	0.001
431	0.00202	421	0.001
431.2	0.00202	421.2	0.001
431.4	0.00202	421.4	0.001
431.6	0.00202	421.6	0.001
431.8	0.00202	421.8	0.001
432	0.00202	422	0.001
432.2	0.00202	422.2	0.001
432.4	0.00202	422.4	0.001
432.6	0.00202	422.6	0.001
432.8	0.00202	422.8	0.001
433	0.00202	423	0.001
433.2	0.00202	423.2	0.001
433.4	0.00303	423.4	0.001
433.6	0.00303	423.6	0.001
433.8	0.00303	423.8	0.001
434	0.00202	424	0.001
434.2	0.00303	424.2	0.001
434.4	0.00303	424.4	0.001
434.6	0.00303	424.6	0.001
434.8	0.00303	424.8	0.001
435	0.00303	425	0.001
435.2	0.00303	425.2	0.001
435.4	0.00303	425.4	0.001
435.6	0.00303	425.6	0.001
435.8	0.00303	425.8	0.001
436	0.00303	426	0.001
436.2	0.00303	426.2	0.001
436.4	0.00303	426.4	0.001
436.6	0.00303	426.6	0.001
436.8	0.00303	426.8	0.001
437	0.00303	427	0.001
437.2	0.00303	427.2	0.001
437.4	0.00303	427.4	0.001
437.6	0.00404	427.6	0.001
437.8	0.00404	427.8	0.001
438	0.00404	428	0.002
438.2	0.00404	428.2	0.001
438.4	0.00404	428.4	0.001
438.6	0.00404	428.6	0.001
438.8	0.00404	428.8	0.002
439	0.00404	429	0.002
439.2	0.00404	429.2	0.002
439.4	0.00404	429.4	0.001
439.6	0.00404	429.6	0.002
439.8	0.00404	429.8	0.001
440	0.00404	430	0.002
440.2	0.00404	430.2	0.002
440.4	0.00404	430.4	0.002
440.6	0.00505	430.6	0.002
440.8	0.00505	430.8	0.002
441	0.00505	431	0.002
441.2	0.00505	431.2	0.002
441.4	0.00505	431.4	0.002
441.6	0.00505	431.6	0.002
441.8	0.00505	431.8	0.001
442	0.00606	432	0.002
442.2	0.00606	432.2	0.002
442.4	0.00606	432.4	0.002
442.6	0.00606	432.6	0.002
442.8	0.00606	432.8	0.002
443	0.00606	433	0.002
443.2	0.00606	433.2	0.002
443.4	0.00707	433.4	0.002
443.6	0.00707	433.6	0.002
443.8	0.00707	433.8	0.002
444	0.00707	434	0.002
444.2	0.00707	434.2	0.002
444.4	0.00707	434.4	0.002
444.6	0.00707	434.6	0.002
444.8	0.00808	434.8	0.002
445	0.00808	435	0.002
445.2	0.00808	435.2	0.002
445.4	0.00808	435.4	0.002
445.6	0.00909	435.6	0.002
445.8	0.00909	435.8	0.002
446	0.00909	436	0.002
446.2	0.00909	436.2	0.002
446.4	0.0101	436.4	0.003
446.6	0.0101	436.6	0.002
446.8	0.0101	436.8	0.003
447	0.0101	437	0.003
447.2	0.0101	437.2	0.002
447.4	0.01111	437.4	0.002
447.6	0.01111	437.6	0.002
447.8	0.01111	437.8	0.002
448	0.01212	438	0.002
448.2	0.01212	438.2	0.003
448.4	0.01212	438.4	0.002
448.6	0.01313	438.6	0.003
448.8	0.01313	438.8	0.002
449	0.01313	439	0.002
449.2	0.01414	439.2	0.003
449.4	0.01414	439.4	0.002
449.6	0.01414	439.6	0.002
449.8	0.01515	439.8	0.002
450	0.01515	440	0.002
450.2	0.01515	440.2	0.003
450.4	0.01616	440.4	0.002
450.6	0.01616	440.6	0.002
450.8	0.01717	440.8	0.002
451	0.01717	441	0.003
451.2	0.01717	441.2	0.002
451.4	0.01818	441.4	0.002
451.6	0.01818	441.6	0.002
451.8	0.01919	441.8	0.003
452	0.01919	442	0.003
452.2	0.0202	442.2	0.002
452.4	0.02121	442.4	0.003
452.6	0.02121	442.6	0.003
452.8	0.02222	442.8	0.003
453	0.02222	443	0.003
453.2	0.02323	443.2	0.003
453.4	0.02323	443.4	0.003
453.6	0.02424	443.6	0.003
453.8	0.02424	443.8	0.003
454	0.02525	444	0.003
454.2	0.02626	444.2	0.003
454.4	0.02626	444.4	0.003
454.6	0.02727	444.6	0.003
454.8	0.02727	444.8	0.003
455	0.02828	445	0.003
455.2	0.02929	445.2	0.003
455.4	0.0303	445.4	0.003
455.6	0.0303	445.6	0.003
455.8	0.03131	445.8	0.003
456	0.03232	446	0.003
456.2	0.03333	446.2	0.003
456.4	0.03333	446.4	0.003
456.6	0.03434	446.6	0.003
456.8	0.03535	446.8	0.004
457	0.03535	447	0.004
457.2	0.03737	447.2	0.003
457.4	0.03838	447.4	0.004
457.6	0.03838	447.6	0.004
457.8	0.03939	447.8	0.003
458	0.0404	448	0.003
458.2	0.04141	448.2	0.004
458.4	0.04242	448.4	0.004
458.6	0.04343	448.6	0.004
458.8	0.04444	448.8	0.004
459	0.04545	449	0.003
459.2	0.04646	449.2	0.004
459.4	0.04747	449.4	0.004
459.6	0.04848	449.6	0.004
459.8	0.0505	449.8	0.004
460	0.05151	450	0.004
460.2	0.05252	450.2	0.004
460.4	0.05353	450.4	0.004
460.6	0.05454	450.6	0.004
460.8	0.05656	450.8	0.005
461	0.05757	451	0.005
461.2	0.05858	451.2	0.004
461.4	0.05959	451.4	0.004
461.6	0.0606	451.6	0.004
461.8	0.06262	451.8	0.004
462	0.06363	452	0.004
462.2	0.06565	452.2	0.005
462.4	0.06666	452.4	0.005
462.6	0.06868	452.6	0.005
462.8	0.06969	452.8	0.005
463	0.0707	453	0.005
463.2	0.07272	453.2	0.005
463.4	0.07373	453.4	0.005
463.6	0.07575	453.6	0.006
463.8	0.07777	453.8	0.006
464	0.07878	454	0.005
464.2	0.0808	454.2	0.005
464.4	0.08181	454.4	0.006
464.6	0.08484	454.6	0.006
464.8	0.08585	454.8	0.006
465	0.08787	455	0.006
465.2	0.08888	455.2	0.006
465.4	0.09191	455.4	0.007
465.6	0.09393	455.6	0.006
465.8	0.09595	455.8	0.007
466	0.09797	456	0.007
466.2	0.09898	456.2	0.007
466.4	0.101	456.4	0.008
466.6	0.10302	456.6	0.008
466.8	0.10605	456.8	0.008
467	0.10807	457	0.008
467.2	0.11009	457.2	0.008
467.4	0.11211	457.4	0.008
467.6	0.11413	457.6	0.009
467.8	0.11514	457.8	0.009
468	0.11817	458	0.009
468.2	0.12019	458.2	0.01
468.4	0.12221	458.4	0.01
468.6	0.12524	458.6	0.011
468.8	0.12726	458.8	0.011
469	0.13029	459	0.011
469.2	0.13231	459.2	0.011
469.4	0.13433	459.4	0.011
469.6	0.13736	459.6	0.012
469.8	0.13938	459.8	0.013
470	0.14342	460	0.013
470.2	0.14544	460.2	0.013
470.4	0.14847	460.4	0.014
470.6	0.1515	460.6	0.014
470.8	0.15453	460.8	0.014
471	0.15655	461	0.015
471.2	0.15958	461.2	0.014
471.4	0.16261	461.4	0.016
471.6	0.16564	461.6	0.016
471.8	0.16867	461.8	0.018
472	0.1717	462	0.018
472.2	0.17372	462.2	0.018
472.4	0.17776	462.4	0.019
472.6	0.17978	462.6	0.019
472.8	0.18281	462.8	0.02
473	0.18685	463	0.02
473.2	0.18887	463.2	0.02
473.4	0.1919	463.4	0.021
473.6	0.19594	463.6	0.023
473.8	0.19796	463.8	0.023
474	0.20099	464	0.024
474.2	0.20503	464.2	0.025
474.4	0.20705	464.4	0.026
474.6	0.21109	464.6	0.027
474.8	0.21513	464.8	0.028
475	0.21917	465	0.029
475.2	0.22321	465.2	0.031
475.4	0.22624	465.4	0.031
475.6	0.22927	465.6	0.034
475.8	0.23331	465.8	0.033
476	0.23735	466	0.034
476.2	0.23937	466.2	0.037
476.4	0.24341	466.4	0.037
476.6	0.24846	466.6	0.039
476.8	0.25149	466.8	0.038
477	0.25654	467	0.04
477.2	0.25856	467.2	0.04
477.4	0.2626	467.4	0.043
477.6	0.26563	467.6	0.043
477.8	0.27068	467.8	0.045
478	0.27371	468	0.046
478.2	0.27775	468.2	0.049
478.4	0.28078	468.4	0.049
478.6	0.28381	468.6	0.051
478.8	0.28886	468.8	0.051
479	0.29189	469	0.053
479.2	0.29593	469.2	0.053
479.4	0.29997	469.4	0.058
479.6	0.303	469.6	0.057
479.8	0.30704	469.8	0.061
480	0.31209	470	0.062
480.2	0.31512	470.2	0.064
480.4	0.31916	470.4	0.062
480.6	0.32219	470.6	0.068
480.8	0.32623	470.8	0.067
481	0.33027	471	0.071
481.2	0.33431	471.2	0.072
481.4	0.33835	471.4	0.077
481.6	0.3434	471.6	0.078
481.8	0.34744	471.8	0.079
482	0.35047	472	0.081
482.2	0.35451	472.2	0.088
482.4	0.35956	472.4	0.085
482.6	0.3636	472.6	0.091
482.8	0.36764	472.8	0.091
483	0.37269	473	0.095
483.2	0.37673	473.2	0.097
483.4	0.38178	473.4	0.099
483.6	0.38582	473.6	0.099
483.8	0.38986	473.8	0.104
484	0.3939	474	0.105
484.2	0.39895	474.2	0.11
484.4	0.40198	474.4	0.112
484.6	0.40804	474.6	0.116
484.8	0.41208	474.8	0.119
485	0.41814	475	0.125
485.2	0.42117	475.2	0.125
485.4	0.42521	475.4	0.129
485.6	0.43026	475.6	0.129
485.8	0.4343	475.8	0.133
486	0.44036	476	0.131
486.2	0.44541	476.2	0.142
486.4	0.44945	476.4	0.144
486.6	0.4545	476.6	0.151
486.8	0.45854	476.8	0.15
487	0.46258	477	0.156
487.2	0.46662	477.2	0.156
487.4	0.47167	477.4	0.162
487.6	0.47571	477.6	0.162
487.8	0.48177	477.8	0.169
488	0.48682	478	0.163
488.2	0.48985	478.2	0.173
488.4	0.49389	478.4	0.175
488.6	0.49793	478.6	0.184
488.8	0.50399	478.8	0.185
489	0.50702	479	0.189
489.2	0.51308	479.2	0.192
489.4	0.51813	479.4	0.196
489.6	0.52217	479.6	0.195
489.8	0.52621	479.8	0.207
490	0.53126	480	0.204
490.2	0.5353	480.2	0.212
490.4	0.53732	480.4	0.209
490.6	0.54237	480.6	0.214
490.8	0.54742	480.8	0.218
491	0.55247	481	0.232
491.2	0.55752	481.2	0.213
491.4	0.56055	481.4	0.231
491.6	0.5656	481.6	0.229
491.8	0.56964	481.8	0.249
492	0.57267	482	0.25
492.2	0.57772	482.2	0.256
492.4	0.58176	482.4	0.255
492.6	0.58681	482.6	0.266
492.8	0.59186	482.8	0.271
493	0.5959	483	0.278
493.2	0.59893	483.2	0.275
493.4	0.60398	483.4	0.287
493.6	0.60802	483.6	0.283
493.8	0.61307	483.8	0.293
494	0.61711	484	0.288
494.2	0.62317	484.2	0.3
494.4	0.62822	484.4	0.295
494.6	0.63226	484.6	0.315
494.8	0.6363	484.8	0.301
495	0.64135	485	0.32
495.2	0.64539	485.2	0.317
495.4	0.65145	485.4	0.333
495.6	0.6565	485.6	0.327
495.8	0.66155	485.8	0.34
496	0.66458	486	0.344
496.2	0.66963	486.2	0.366
496.4	0.67367	486.4	0.349
496.6	0.67771	486.6	0.355
496.8	0.68175	486.8	0.354
497	0.68579	487	0.37
497.2	0.68983	487.2	0.363
497.4	0.69387	487.4	0.38
497.6	0.69993	487.6	0.365
497.8	0.70397	487.8	0.388
498	0.70599	488	0.378
498.2	0.71205	488.2	0.39
498.4	0.71407	488.4	0.397
498.6	0.72114	488.6	0.409
498.8	0.72316	488.8	0.389
499	0.72821	489	0.408
499.2	0.73225	489.2	0.411
499.4	0.73528	489.4	0.419
499.6	0.74033	489.6	0.417
499.8	0.74336	489.8	0.433
500	0.74639	490	0.431
500.2	0.7474	490.2	0.441
500.4	0.75144	490.4	0.443
500.6	0.75447	490.6	0.461
500.8	0.7575	490.8	0.453
501	0.75952	491	0.476
501.2	0.76356	491.2	0.473
501.4	0.76457	491.4	0.478
501.6	0.7676	491.6	0.476
501.8	0.77164	491.8	0.481
502	0.77568	492	0.467
502.2	0.77972	492.2	0.479
502.4	0.78376	492.4	0.467
502.6	0.78578	492.6	0.491
502.8	0.78982	492.8	0.505
503	0.79285	493	0.525
503.2	0.79487	493.2	0.515
503.4	0.79992	493.4	0.521
503.6	0.80396	493.6	0.522
503.8	0.80598	493.8	0.533
504	0.81002	494	0.526
504.2	0.81305	494.2	0.546
504.4	0.81709	494.4	0.545
504.6	0.82012	494.6	0.561
504.8	0.82214	494.8	0.551
505	0.82719	495	0.57
505.2	0.82719	495.2	0.556
505.4	0.83224	495.4	0.569
505.6	0.83527	495.6	0.575
505.8	0.84032	495.8	0.585
506	0.84234	496	0.574
506.2	0.84335	496.2	0.605
506.4	0.84638	496.4	0.588
506.6	0.85042	496.6	0.622
506.8	0.85547	496.8	0.596
507	0.85547	497	0.627
507.2	0.86052	497.2	0.617
507.4	0.86254	497.4	0.627
507.6	0.86557	497.6	0.621
507.8	0.86759	497.8	0.645
508	0.86961	498	0.65
508.2	0.87163	498.2	0.657
508.4	0.87769	498.4	0.65
508.6	0.8787	498.6	0.665
508.8	0.88173	498.8	0.652
509	0.88274	499	0.666
509.2	0.88577	499.2	0.649
509.4	0.88981	499.4	0.671
509.6	0.89183	499.6	0.65
509.8	0.89486	499.8	0.671
510	0.89688	500	0.652
510.2	0.8989	500.2	0.689
510.4	0.90294	500.4	0.645
510.6	0.90395	500.6	0.666
510.8	0.90597	500.8	0.672
511	0.90799	501	0.71
511.2	0.909	501.2	0.688
511.4	0.91203	501.4	0.713
511.6	0.91506	501.6	0.695
511.8	0.91708	501.8	0.707
512	0.91809	502	0.702
512.2	0.92112	502.2	0.727
512.4	0.92314	502.4	0.713
512.6	0.92415	502.6	0.722
512.8	0.92718	502.8	0.711
513	0.92718	503	0.739
513.2	0.93122	503.2	0.734
513.4	0.93223	503.4	0.771
513.6	0.93526	503.6	0.737
513.8	0.93627	503.8	0.75
514	0.93829	504	0.749
514.2	0.94132	504.2	0.774
514.4	0.94132	504.4	0.751
514.6	0.94334	504.6	0.771
514.8	0.94637	504.8	0.77
515	0.94738	505	0.794
515.2	0.9494	505.2	0.784
515.4	0.95041	505.4	0.805
515.6	0.95142	505.6	0.782
515.8	0.95243	505.8	0.819
516	0.95243	506	0.809
516.2	0.95546	506.2	0.817
516.4	0.95748	506.4	0.793
516.6	0.95748	506.6	0.804
516.8	0.96152	506.8	0.789
517	0.96152	507	0.827
517.2	0.96354	507.2	0.819
517.4	0.96455	507.4	0.83
517.6	0.96657	507.6	0.806
517.8	0.96758	507.8	0.822
518	0.96758	508	0.812
518.2	0.9696	508.2	0.841
518.4	0.9696	508.4	0.793
518.6	0.97162	508.6	0.876
518.8	0.97263	508.8	0.813
519	0.97263	509	0.861
519.2	0.97566	509.2	0.841
519.4	0.97667	509.4	0.847
519.6	0.97667	509.6	0.833
519.8	0.97768	509.8	0.865
520	0.97869	510	0.854
520.2	0.98071	510.2	0.859
520.4	0.97869	510.4	0.832
520.6	0.98071	510.6	0.86
520.8	0.98172	510.8	0.851
521	0.98273	511	0.89
521.2	0.98475	511.2	0.864
521.4	0.98374	511.4	0.889
521.6	0.98475	511.6	0.865
521.8	0.98576	511.8	0.876
522	0.98677	512	0.863
522.2	0.98677	512.2	0.885
522.4	0.98778	512.4	0.86
522.6	0.98576	512.6	0.89
522.8	0.98677	512.8	0.853
523	0.98778	513	0.872
523.2	0.9898	513.2	0.879
523.4	0.99081	513.4	0.908
523.6	0.99081	513.6	0.897
523.8	0.99182	513.8	0.92
524	0.99081	514	0.9
524.2	0.99182	514.2	0.924
524.4	0.99182	514.4	0.892
524.6	0.99283	514.6	0.921
524.8	0.99384	514.8	0.91
525	0.99485	515	0.939
525.2	0.99586	515.2	0.891
525.4	0.99586	515.4	0.901
525.6	0.99485	515.6	0.892
525.8	0.99687	515.8	0.907
526	0.99788	516	0.888
526.2	0.99485	516.2	0.931
526.4	0.99788	516.4	0.903
526.6	0.99788	516.6	0.926
526.8	0.99889	516.8	0.889
527	0.99788	517	0.922
527.2	0.99889	517.2	0.915
527.4	0.99788	517.4	0.935
527.6	0.99788	517.6	0.908
527.8	0.9999	517.8	0.951
528	0.99687	518	0.924
528.2	0.99788	518.2	0.938
528.4	0.99788	518.4	0.918
528.6	0.9999	518.6	0.928
528.8	0.99788	518.8	0.886
529	0.99788	519	0.93
529.2	0.99687	519.2	0.932
529.4	0.99687	519.4	0.953
529.6	0.99687	519.6	0.899
529.8	0.99687	519.8	0.964
530	0.99788	520	0.919
530.2	0.99586	520.2	0.925
530.4	0.99586	520.4	0.916
530.6	0.99687	520.6	0.936
530.8	0.99586	520.8	0.945
531	0.99586	521	0.966
531.2	0.99586	521.2	0.944
531.4	0.99586	521.4	0.948
531.6	0.99384	521.6	0.92
531.8	0.99283	521.8	0.952
532	0.99586	522	0.941
532.2	0.99485	522.2	0.973
532.4	0.99384	522.4	0.952
532.6	0.99384	522.6	0.982
532.8	0.99485	522.8	0.942
533	0.99283	523	0.951
533.2	0.99182	523.2	0.935
533.4	0.99283	523.4	0.932
533.6	0.99182	523.6	0.915
533.8	0.99283	523.8	0.927
534	0.9898	524	0.932
534.2	0.9898	524.2	0.943
534.4	0.9898	524.4	0.931
534.6	0.98778	524.6	0.925
534.8	0.98879	524.8	0.907
535	0.98778	525	0.92
535.2	0.98677	525.2	0.902
535.4	0.98677	525.4	0.971
535.6	0.98475	525.6	0.924
535.8	0.98576	525.8	0.961
536	0.98374	526	0.939
536.2	0.98374	526.2	0.954
536.4	0.98374	526.4	0.944
536.6	0.98374	526.6	0.957
536.8	0.98273	526.8	0.917
537	0.98172	527	0.93
537.2	0.98172	527.2	0.922
537.4	0.9797	527.4	0.974
537.6	0.98172	527.6	0.948
537.8	0.97869	527.8	0.95
538	0.97566	528	0.93
538.2	0.97667	528.2	0.957
538.4	0.97566	528.4	0.928
538.6	0.97465	528.6	0.969
538.8	0.97364	528.8	0.957
539	0.97465	529	0.966
539.2	0.97061	529.2	0.942
539.4	0.96859	529.4	0.966
539.6	0.96859	529.6	0.942
539.8	0.9696	529.8	0.954
540	0.9696	530	0.924
540.2	0.96556	530.2	0.952
540.4	0.96556	530.4	0.94
540.6	0.96354	530.6	0.977
540.8	0.96556	530.8	0.954
541	0.96455	531	0.977
541.2	0.96051	531.2	0.948
541.4	0.96253	531.4	0.973
541.6	0.96051	531.6	0.961
541.8	0.9595	531.8	0.957
542	0.95647	532	0.965
542.2	0.95647	532.2	0.982
542.4	0.95647	532.4	0.95
542.6	0.95647	532.6	0.95
542.8	0.95647	532.8	0.948
543	0.95243	533	0.989
543.2	0.95142	533.2	0.942
543.4	0.9494	533.4	0.979
543.6	0.9494	533.6	0.942
543.8	0.94637	533.8	0.957
544	0.94435	534	0.947
544.2	0.94334	534.2	0.993
544.4	0.94334	534.4	0.955
544.6	0.94334	534.6	0.963
544.8	0.94233	534.8	0.941
545	0.93829	535	0.957
545.2	0.93829	535.2	0.938
545.4	0.93728	535.4	0.971
545.6	0.93526	535.6	0.932
545.8	0.93324	535.8	0.967
546	0.93021	536	0.941
546.2	0.93021	536.2	0.951
546.4	0.9292	536.4	0.929
546.6	0.92819	536.6	0.956
546.8	0.92718	536.8	0.937
547	0.92415	537	0.98
547.2	0.92314	537.2	0.955
547.4	0.92112	537.4	1
547.6	0.92011	537.6	0.969
547.8	0.92011	537.8	0.99
548	0.92112	538	0.944
548.2	0.91607	538.2	0.984
548.4	0.91506	538.4	0.942
548.6	0.91203	538.6	0.969
548.8	0.91405	538.8	0.969
549	0.91203	539	0.973
549.2	0.91203	539.2	0.967
549.4	0.909	539.4	0.972
549.6	0.91001	539.6	0.961
549.8	0.90597	539.8	0.973
550	0.90395	540	0.951
550.2	0.90193	540.2	0.982
550.4	0.90193	540.4	0.957
550.6	0.89991	540.6	0.979
550.8	0.89587	540.8	0.949
551	0.89688	541	0.986
551.2	0.89587	541.2	0.981
551.4	0.89486	541.4	0.94
551.6	0.89183	541.6	0.964
551.8	0.88678	541.8	0.979
552	0.8888	542	0.955
552.2	0.88678	542.2	0.987
552.4	0.88476	542.4	0.955
552.6	0.88375	542.6	0.971
552.8	0.88173	542.8	0.936
553	0.88072	543	0.97
553.2	0.87769	543.2	0.951
553.4	0.87567	543.4	0.97
553.6	0.87264	543.6	0.955
553.8	0.87062	543.8	0.964
554	0.8686	544	0.962
554.2	0.86658	544.2	0.96
554.4	0.86658	544.4	0.941
554.6	0.86456	544.6	0.975
554.8	0.86355	544.8	0.921
555	0.85951	545	0.956
555.2	0.8585	545.2	0.92
555.4	0.85446	545.4	0.945
555.6	0.85446	545.6	0.907
555.8	0.85244	545.8	0.946
556	0.85244	546	0.917
556.2	0.85042	546.2	0.95
556.4	0.8484	546.4	0.942
556.6	0.84739	546.6	0.96
556.8	0.84335	546.8	0.924
557	0.84234	547	0.951
557.2	0.84234	547.2	0.944
557.4	0.84032	547.4	0.976
557.6	0.8383	547.6	0.944
557.8	0.83729	547.8	0.959
558	0.83224	548	0.941
558.2	0.82921	548.2	0.957
558.4	0.83123	548.4	0.925
558.6	0.8282	548.6	0.941
558.8	0.82618	548.8	0.908
559	0.82315	549	0.92
559.2	0.82315	549.2	0.919
559.4	0.82113	549.4	0.933
559.6	0.81911	549.6	0.914
559.8	0.81709	549.8	0.937
560	0.81305	550	0.907
560.2	0.81305	550.2	0.942
560.4	0.81103	550.4	0.93
560.6	0.808	550.6	0.947
560.8	0.80699	550.8	0.943
561	0.80396	551	0.954
561.2	0.80194	551.2	0.908
561.4	0.7979	551.4	0.911
561.6	0.79588	551.6	0.9
561.8	0.79386	551.8	0.907
562	0.79184	552	0.898
562.2	0.78881	552.2	0.907
562.4	0.78982	552.4	0.894
562.6	0.78477	552.6	0.908
562.8	0.78477	552.8	0.899
563	0.78073	553	0.91
563.2	0.78073	553.2	0.907
563.4	0.77871	553.4	0.925
563.6	0.77467	553.6	0.896
563.8	0.77366	553.8	0.924
564	0.77467	554	0.909
564.2	0.77265	554.2	0.916
564.4	0.76861	554.4	0.886
564.6	0.7676	554.6	0.917
564.8	0.76356	554.8	0.892
565	0.76154	555	0.912
565.2	0.76053	555.2	0.882
565.4	0.75851	555.4	0.897
565.6	0.75952	555.6	0.908
565.8	0.75447	555.8	0.879
566	0.75447	556	0.866
566.2	0.75245	556.2	0.89
566.4	0.7474	556.4	0.865
566.6	0.7474	556.6	0.912
566.8	0.74538	556.8	0.866
567	0.74235	557	0.902
567.2	0.74134	557.2	0.88
567.4	0.7373	557.4	0.897
567.6	0.73629	557.6	0.868
567.8	0.73326	557.8	0.869
568	0.73326	558	0.854
568.2	0.73124	558.2	0.885
568.4	0.72821	558.4	0.847
568.6	0.7272	558.6	0.859
568.8	0.72417	558.8	0.847
569	0.72215	559	0.864
569.2	0.72114	559.2	0.864
569.4	0.7171	559.4	0.872
569.6	0.71205	559.6	0.865
569.8	0.71205	559.8	0.878
570	0.71104	560	0.845
570.2	0.70902	560.2	0.873
570.4	0.70599	560.4	0.827
570.6	0.70397	560.6	0.865
570.8	0.70195	560.8	0.835
571	0.69892	561	0.844
571.2	0.6969	561.2	0.822
571.4	0.69488	561.4	0.855
571.6	0.69387	561.6	0.825
571.8	0.69286	561.8	0.857
572	0.68882	562	0.851
572.2	0.68781	562.2	0.867
572.4	0.68377	562.4	0.843
572.6	0.68276	562.6	0.866
572.8	0.68175	562.8	0.802
573	0.67771	563	0.814
573.2	0.67872	563.2	0.809
573.4	0.67367	563.4	0.815
573.6	0.67367	563.6	0.81
573.8	0.67165	563.8	0.842
574	0.67064	564	0.826
574.2	0.6666	564.2	0.825
574.4	0.66559	564.4	0.794
574.6	0.66458	564.6	0.822
574.8	0.66256	564.8	0.789
575	0.65751	565	0.824
575.2	0.65751	565.2	0.802
575.4	0.6565	565.4	0.801
575.6	0.65246	565.6	0.785
575.8	0.65145	565.8	0.825
576	0.64842	566	0.797
576.2	0.64741	566.2	0.834
576.4	0.64438	566.4	0.808
576.6	0.64438	566.6	0.835
576.8	0.64135	566.8	0.793
577	0.63933	567	0.818
577.2	0.6363	567.2	0.802
577.4	0.63327	567.4	0.826
577.6	0.63327	567.6	0.794
577.8	0.62923	567.8	0.81
578	0.62822	568	0.784
578.2	0.62519	568.2	0.781
578.4	0.62418	568.4	0.757
578.6	0.62317	568.6	0.789
578.8	0.61913	568.8	0.765
579	0.61812	569	0.811
579.2	0.61711	569.2	0.758
579.4	0.61307	569.4	0.785
579.6	0.61105	569.6	0.749
579.8	0.61004	569.8	0.794
580	0.60701	570	0.751
580.2	0.60701	570.2	0.756
580.4	0.60398	570.4	0.75
580.6	0.60196	570.6	0.761
580.8	0.59994	570.8	0.75
581	0.59691	571	0.769
581.2	0.59792	571.2	0.75
581.4	0.59287	571.4	0.761
581.6	0.59186	571.6	0.748
581.8	0.58984	571.8	0.762
582	0.58984	572	0.748
582.2	0.58479	572.2	0.762
582.4	0.58176	572.4	0.741
582.6	0.58176	572.6	0.755
582.8	0.57974	572.8	0.741
583	0.57772	573	0.754
583.2	0.57469	573.2	0.717
583.4	0.57469	573.4	0.717
583.6	0.57267	573.6	0.715
583.8	0.57065	573.8	0.725
584	0.56762	574	0.721
584.2	0.56661	574.2	0.743
584.4	0.56459	574.4	0.709
584.6	0.56358	574.6	0.733
584.8	0.56055	574.8	0.727
585	0.55853	575	0.731
585.2	0.55752	575.2	0.7
585.4	0.55348	575.4	0.725
585.6	0.55348	575.6	0.708
585.8	0.54944	575.8	0.709
586	0.54843	576	0.701
586.2	0.54641	576.2	0.724
586.4	0.54439	576.4	0.71
586.6	0.54439	576.6	0.704
586.8	0.54136	576.8	0.706
587	0.53934	577	0.7
587.2	0.53732	577.2	0.713
587.4	0.53732	577.4	0.723
587.6	0.53429	577.6	0.686
587.8	0.53328	577.8	0.711
588	0.52924	578	0.677
588.2	0.52924	578.2	0.704
588.4	0.52722	578.4	0.701
588.6	0.52419	578.6	0.696
588.8	0.52116	578.8	0.677
589	0.52116	579	0.678
589.2	0.51914	579.2	0.673
589.4	0.51611	579.4	0.697
589.6	0.51611	579.6	0.676
589.8	0.51409	579.8	0.694
590	0.51207	580	0.685
590.2	0.51005	580.2	0.694
590.4	0.50803	580.4	0.678
590.6	0.50601	580.6	0.697
590.8	0.50601	580.8	0.678
591	0.50399	581	0.701
591.2	0.50298	581.2	0.689
591.4	0.49995	581.4	0.694
591.6	0.49894	581.6	0.67
591.8	0.49692	581.8	0.686
592	0.49591	582	0.674
592.2	0.49288	582.2	0.668
592.4	0.49086	582.4	0.67
592.6	0.48985	582.6	0.668
592.8	0.48884	582.8	0.657
593	0.48682	583	0.666
593.2	0.48379	583.2	0.659
593.4	0.48177	583.4	0.663
593.6	0.47874	583.6	0.661
593.8	0.47874	583.8	0.673
594	0.47571	584	0.643
594.2	0.4747	584.2	0.665
594.4	0.47571	584.4	0.626
594.6	0.47066	584.6	0.66
594.8	0.46864	584.8	0.629
595	0.46662	585	0.643
595.2	0.4646	585.2	0.636
595.4	0.46359	585.4	0.635
595.6	0.46157	585.6	0.621
595.8	0.46056	585.8	0.641
596	0.45854	586	0.618
596.2	0.45652	586.2	0.638
596.4	0.45551	586.4	0.617
596.6	0.45248	586.6	0.643
596.8	0.45147	586.8	0.614
597	0.44945	587	0.643
597.2	0.44844	587.2	0.624
597.4	0.44743	587.4	0.645
597.6	0.4444	587.6	0.61
597.8	0.4444	587.8	0.618
598	0.44137	588	0.61
598.2	0.43935	588.2	0.622
598.4	0.43834	588.4	0.605
598.6	0.43632	588.6	0.623
598.8	0.43531	588.8	0.595
599	0.43329	589	0.613
599.2	0.43228	589.2	0.605
599.4	0.43026	589.4	0.62
599.6	0.42824	589.6	0.598
599.8	0.42723	589.8	0.609
600	0.42521	590	0.589
600.2	0.42319	590.2	0.605
600.4	0.42117	590.4	0.599
600.6	0.42218	590.6	0.6
600.8	0.41915	590.8	0.593
601	0.41915	591	0.602
601.2	0.41713	591.2	0.585
601.4	0.41309	591.4	0.576
601.6	0.41006	591.6	0.584
601.8	0.41006	591.8	0.585
602	0.41006	592	0.57
602.2	0.41006	592.2	0.581
602.4	0.40602	592.4	0.576
602.6	0.404	592.6	0.59
602.8	0.404	592.8	0.576
603	0.40198	593	0.576
603.2	0.39996	593.2	0.558
603.4	0.39794	593.4	0.574
603.6	0.39693	593.6	0.549
603.8	0.39491	593.8	0.57
604	0.39491	594	0.553
604.2	0.39289	594.2	0.564
604.4	0.39188	594.4	0.549
604.6	0.38885	594.6	0.561
604.8	0.38784	594.8	0.547
605	0.38784	595	0.573
605.2	0.38481	595.2	0.557
605.4	0.38481	595.4	0.561
605.6	0.38279	595.6	0.548
605.8	0.37976	595.8	0.557
606	0.37875	596	0.537
606.2	0.37673	596.2	0.54
606.4	0.37471	596.4	0.519
606.6	0.37471	596.6	0.55
606.8	0.37269	596.8	0.524
607	0.37168	597	0.539
607.2	0.37067	597.2	0.537
607.4	0.36764	597.4	0.549
607.6	0.36764	597.6	0.526
607.8	0.36461	597.8	0.531
608	0.36259	598	0.525
608.2	0.36259	598.2	0.552
608.4	0.35956	598.4	0.53
608.6	0.35855	598.6	0.536
608.8	0.35653	598.8	0.519
609	0.35754	599	0.53
609.2	0.35451	599.2	0.512
609.4	0.3535	599.4	0.522
609.6	0.35249	599.6	0.49
609.8	0.35148	599.8	0.506
610	0.34946	600	0.505
610.2	0.34845	600.2	0.524
610.4	0.34643	600.4	0.504
610.6	0.34542	600.6	0.523
610.8	0.34239	600.8	0.5
611	0.34239	601	0.511
611.2	0.34037	601.2	0.483
611.4	0.33936	601.4	0.519
611.6	0.33835	601.6	0.495
611.8	0.33835	601.8	0.509
612	0.33532	602	0.483
612.2	0.3333	602.2	0.495
612.4	0.33229	602.4	0.484
612.6	0.33027	602.6	0.499
612.8	0.33027	602.8	0.49
613	0.32825	603	0.494
613.2	0.32623	603.2	0.484
613.4	0.32522	603.4	0.481
613.6	0.32522	603.6	0.472
613.8	0.3232	603.8	0.486
614	0.32118	604	0.481
614.2	0.31815	604.2	0.497
614.4	0.31916	604.4	0.471
614.6	0.31714	604.6	0.492
614.8	0.31815	604.8	0.459
615	0.31411	605	0.473
615.2	0.3131	605.2	0.468
615.4	0.31108	605.4	0.484
615.6	0.31108	605.6	0.467
615.8	0.30805	605.8	0.479
616	0.30805	606	0.461
616.2	0.30603	606.2	0.476
616.4	0.30603	606.4	0.451
616.6	0.30401	606.6	0.458
616.8	0.30401	606.8	0.458
617	0.30098	607	0.464
617.2	0.30199	607.2	0.462
617.4	0.29896	607.4	0.467
617.6	0.29795	607.6	0.447
617.8	0.29694	607.8	0.457
618	0.29593	608	0.443
618.2	0.29391	608.2	0.454
618.4	0.2929	608.4	0.439
618.6	0.29189	608.6	0.437
618.8	0.29088	608.8	0.429
619	0.28886	609	0.44
619.2	0.28886	609.2	0.44
619.4	0.28583	609.4	0.449
619.6	0.28583	609.6	0.432
619.8	0.28482	609.8	0.439
620	0.28381	610	0.431
620.2	0.28179	610.2	0.431
620.4	0.27977	610.4	0.419
620.6	0.27876	610.6	0.43
620.8	0.27674	610.8	0.428
621	0.27674	611	0.428
621.2	0.27472	611.2	0.432
621.4	0.27472	611.4	0.439
621.6	0.27472	611.6	0.421
621.8	0.27068	611.8	0.436
622	0.27068	612	0.416
622.2	0.26967	612.2	0.431
622.4	0.26765	612.4	0.415
622.6	0.26664	612.6	0.43
622.8	0.26563	612.8	0.414
623	0.26563	613	0.419
623.2	0.26361	613.2	0.406
623.4	0.26462	613.4	0.425
623.6	0.2626	613.6	0.42
623.8	0.25957	613.8	0.415
624	0.25856	614	0.401
624.2	0.25856	614.2	0.425
624.4	0.25755	614.4	0.408
624.6	0.25452	614.6	0.418
624.8	0.25553	614.8	0.409
625	0.25351	615	0.414
625.2	0.2525	615.2	0.406
625.4	0.25149	615.4	0.412
625.6	0.24947	615.6	0.389
625.8	0.24846	615.8	0.401
626	0.24745	616	0.392
626.2	0.24745	616.2	0.398
626.4	0.24442	616.4	0.39
626.6	0.24543	616.6	0.407
626.8	0.24442	616.8	0.398
627	0.2424	617	0.409
627.2	0.24038	617.2	0.39
627.4	0.23937	617.4	0.397
627.6	0.23937	617.6	0.379
627.8	0.23937	617.8	0.387
628	0.23634	618	0.373
628.2	0.23735	618.2	0.395
628.4	0.23432	618.4	0.368
628.6	0.23432	618.6	0.388
628.8	0.2323	618.8	0.371
629	0.2323	619	0.384
629.2	0.23028	619.2	0.366
629.4	0.22927	619.4	0.376
629.6	0.22826	619.6	0.369
629.8	0.22725	619.8	0.376
630	0.22523	620	0.365
630.2	0.22523	620.2	0.377
630.4	0.22523	620.4	0.366
630.6	0.2222	620.6	0.372
630.8	0.22321	620.8	0.361
631	0.22018	621	0.37
631.2	0.22018	621.2	0.365
631.4	0.22018	621.4	0.374
631.6	0.21816	621.6	0.361
631.8	0.21816	621.8	0.368
632	0.21715	622	0.359
632.2	0.21513	622.2	0.363
632.4	0.21412	622.4	0.352
632.6	0.21412	622.6	0.359
632.8	0.21311	622.8	0.352
633	0.21109	623	0.362
633.2	0.21109	623.2	0.349
633.4	0.20907	623.4	0.355
633.6	0.20806	623.6	0.348
633.8	0.20705	623.8	0.348
634	0.20604	624	0.34
634.2	0.20705	624.2	0.357
634.4	0.20503	624.4	0.343
634.6	0.20402	624.6	0.358
634.8	0.20301	624.8	0.339
635	0.20301	625	0.345
635.2	0.20099	625.2	0.341
635.4	0.19998	625.4	0.349
635.6	0.19998	625.6	0.334
635.8	0.19998	625.8	0.344
636	0.19796	626	0.334
636.2	0.19796	626.2	0.339
636.4	0.19695	626.4	0.327
636.6	0.19594	626.6	0.34
636.8	0.19392	626.8	0.331
637	0.19392	627	0.341
637.2	0.1919	627.2	0.329
637.4	0.1919	627.4	0.331
637.6	0.1919	627.6	0.333
637.8	0.18988	627.8	0.334
638	0.18988	628	0.318
638.2	0.18786	628.2	0.328
638.4	0.18786	628.4	0.318
638.6	0.18685	628.6	0.334
638.8	0.18584	628.8	0.321
639	0.18483	629	0.323
639.2	0.18382	629.2	0.321
639.4	0.18382	629.4	0.33
639.6	0.18281	629.6	0.322
639.8	0.18079	629.8	0.328
640	0.18079	630	0.308
640.2	0.17877	630.2	0.324
640.4	0.17978	630.4	0.318
640.6	0.17776	630.6	0.323
640.8	0.17675	630.8	0.311
641	0.17675	631	0.32
641.2	0.17473	631.2	0.305
641.4	0.17473	631.4	0.321
641.6	0.17271	631.6	0.312
641.8	0.17271	631.8	0.308
642	0.17271	632	0.307
642.2	0.1717	632.2	0.317
642.4	0.17069	632.4	0.3
642.6	0.16968	632.6	0.297
642.8	0.16867	632.8	0.3
643	0.16867	633	0.309
643.2	0.16766	633.2	0.301
643.4	0.16665	633.4	0.312
643.6	0.16564	633.6	0.302
643.8	0.16463	633.8	0.303
644	0.16362	634	0.297
644.2	0.16463	634.2	0.301
644.4	0.16362	634.4	0.291
644.6	0.16059	634.6	0.302
644.8	0.1616	634.8	0.295
645	0.15958	635	0.297
645.2	0.16059	635.2	0.291
645.4	0.15857	635.4	0.3
645.6	0.15857	635.6	0.288
645.8	0.15756	635.8	0.286
646	0.15655	636	0.286
646.2	0.15655	636.2	0.286
646.4	0.15554	636.4	0.286
646.6	0.15453	636.6	0.289
646.8	0.15352	636.8	0.289
647	0.15352	637	0.292
647.2	0.15251	637.2	0.285
647.4	0.15251	637.4	0.296
647.6	0.1515	637.6	0.281
647.8	0.15049	637.8	0.293
648	0.14847	638	0.283
648.2	0.14847	638.2	0.29
648.4	0.14948	638.4	0.288
648.6	0.14746	638.6	0.29
648.8	0.14746	638.8	0.28
649	0.14645	639	0.281
649.2	0.14544	639.2	0.269
649.4	0.14443	639.4	0.29
649.6	0.14342	639.6	0.277
649.8	0.14342	639.8	0.28
650	0.14241	640	0.271
650.2	0.1414	640.2	0.283
650.4	0.14241	640.4	0.273
650.6	0.1414	640.6	0.279
650.8	0.13938	640.8	0.278
651	0.14039	641	0.276
651.2	0.13837	641.2	--
651.4	0.13837	641.4	--
651.6	0.13736	641.6	--
651.8	0.13736	641.8	--
652	0.13635	642	--
652.2	0.13433	642.2	--
652.4	0.13433	642.4	--
652.6	0.13433	642.6	--
652.8	0.13332	642.8	--
653	0.13231	643	--
653.2	0.13332	643.2	--
653.4	0.1313	643.4	--
653.6	0.1313	643.6	--
653.8	0.1313	643.8	--
654	0.13029	644	--
654.2	0.12827	644.2	--
654.4	0.12928	644.4	--
654.6	0.12827	644.6	--
654.8	0.12827	644.8	--
655	0.12625	645	--
655.2	0.12625	645.2	--
655.4	0.12524	645.4	--
655.6	0.12625	645.6	--
655.8	0.12524	645.8	--
656	0.12322	646	--
656.2	0.12322	646.2	--
656.4	0.12221	646.4	--
656.6	0.1212	646.6	--
656.8	0.12221	646.8	--
657	0.12019	647	--
657.2	0.12019	647.2	--
657.4	0.11918	647.4	--
657.6	0.12019	647.6	--
657.8	0.11918	647.8	--
658	0.11817	648	--
658.2	0.11716	648.2	--
658.4	0.11716	648.4	--
658.6	0.11615	648.6	--
658.8	0.11615	648.8	--
659	0.11514	649	--
659.2	0.11514	649.2	--
659.4	0.11413	649.4	--
659.6	0.11312	649.6	--
659.8	0.11413	649.8	--
660	0.11312	650	--
660.2	0.11211	650.2	--
660.4	0.11211	650.4	--
660.6	0.1111	650.6	--
660.8	0.11009	650.8	--
661	0.10908	651	--
661.2	0.10908	651.2	--
661.4	0.10807	651.4	--
661.6	0.10908	651.6	--
661.8	0.10807	651.8	--
662	0.10706	652	--
662.2	0.10706	652.2	--
662.4	0.10605	652.4	--
662.6	0.10605	652.6	--
662.8	0.10605	652.8	--
663	0.10504	653	--
663.2	0.10403	653.2	--
663.4	0.10302	653.4	--
663.6	0.10201	653.6	--
663.8	0.10302	653.8	--
664	0.10302	654	--
664.2	0.101	654.2	--
664.4	0.09999	654.4	--
664.6	0.101	654.6	--
664.8	0.09999	654.8	--
665	0.09898	655	--
665.2	0.09898	655.2	--
665.4	0.09898	655.4	--
665.6	0.09797	655.6	--
665.8	0.09797	655.8	--
666	0.09797	656	--
666.2	0.09595	656.2	--
666.4	0.09696	656.4	--
666.6	0.09494	656.6	--
666.8	0.09494	656.8	--
667	0.09494	657	--
667.2	0.09494	657.2	--
667.4	0.09292	657.4	--
667.6	0.09292	657.6	--
667.8	0.09292	657.8	--
668	0.09292	658	--
668.2	0.09191	658.2	--
668.4	0.09191	658.4	--
668.6	0.08989	658.6	--
668.8	0.0909	658.8	--
669	0.08989	659	--
669.2	0.0909	659.2	--
669.4	0.08888	659.4	--
669.6	0.08989	659.6	--
669.8	0.08888	659.8	--
670	0.08888	660	--
670.2	0.08787	660.2	--
670.4	0.08585	660.4	--
670.6	0.08585	660.6	--
670.8	0.08686	660.8	--
671	0.08585	661	--
671.2	0.08585	661.2	--
671.4	0.08484	661.4	--
671.6	0.08484	661.6	--
671.8	0.08383	661.8	--
672	0.08383	662	--
672.2	0.08282	662.2	--
672.4	0.08383	662.4	--
672.6	0.08282	662.6	--
672.8	0.08282	662.8	--
673	0.08181	663	--
673.2	0.0808	663.2	--
673.4	0.0808	663.4	--
673.6	0.07979	663.6	--
673.8	0.07979	663.8	--
674	0.07979	664	--
674.2	0.07878	664.2	--
674.4	0.07979	664.4	--
674.6	0.07777	664.6	--
674.8	0.07878	664.8	--
675	0.07777	665	--
675.2	0.07777	665.2	--
675.4	0.07676	665.4	--
675.6	0.07575	665.6	--
675.8	0.07575	665.8	--
676	0.07575	666	--
676.2	0.07575	666.2	--
676.4	0.07474	666.4	--
676.6	0.07474	666.6	--
676.8	0.07474	666.8	--
677	0.07474	667	--
677.2	0.07373	667.2	--
677.4	0.07272	667.4	--
677.6	0.07272	667.6	--
677.8	0.07272	667.8	--
678	0.07272	668	--
678.2	0.07171	668.2	--
678.4	0.07272	668.4	--
678.6	0.07171	668.6	--
678.8	0.0707	668.8	--
679	0.06969	669	--
679.2	0.0707	669.2	--
679.4	0.0707	669.4	--
679.6	0.06868	669.6	--
679.8	0.06868	669.8	--
680	0.06868	670	--
680.2	0.06767	670.2	--
680.4	0.06767	670.4	--
680.6	0.06767	670.6	--
680.8	0.06666	670.8	--
681	0.06666	671	--
681.2	0.06666	671.2	--
681.4	0.06565	671.4	--
681.6	0.06666	671.6	--
681.8	0.06565	671.8	--
682	0.06565	672	--
682.2	0.06565	672.2	--
682.4	0.06464	672.4	--
682.6	0.06464	672.6	--
682.8	0.06363	672.8	--
683	0.06464	673	--
683.2	0.06363	673.2	--
683.4	0.06363	673.4	--
683.6	0.06363	673.6	--
683.8	0.06262	673.8	--
684	0.06161	674	--
684.2	0.06161	674.2	--
684.4	0.06161	674.4	--
684.6	0.06161	674.6	--
684.8	0.06262	674.8	--
685	0.0606	675	--
685.2	0.0606	675.2	--
685.4	0.0606	675.4	--
685.6	0.05959	675.6	--
685.8	0.05959	675.8	--
686	0.05959	676	--
686.2	0.05959	676.2	--
686.4	0.05959	676.4	--
686.6	0.05858	676.6	--
686.8	0.05757	676.8	--
687	0.05858	677	--
687.2	0.05858	677.2	--
687.4	0.05858	677.4	--
687.6	0.05757	677.6	--
687.8	0.05757	677.8	--
688	0.05656	678	--
688.2	0.05656	678.2	--
688.4	0.05454	678.4	--
688.6	0.05454	678.6	--
688.8	0.05555	678.8	--
689	0.05454	679	--
689.2	0.05454	679.2	--
689.4	0.05454	679.4	--
689.6	0.05454	679.6	--
689.8	0.05454	679.8	--
690	0.05353	680	--
690.2	0.05353	680.2	--
690.4	0.05353	680.4	--
690.6	0.05151	680.6	--
690.8	0.05353	680.8	--
691	0.05353	681	--
691.2	0.05151	681.2	--
691.4	0.05151	681.4	--
691.6	0.0505	681.6	--
691.8	0.0505	681.8	--
692	0.0505	682	--
692.2	0.05151	682.2	--
692.4	0.0505	682.4	--
692.6	0.0505	682.6	--
692.8	0.0505	682.8	--
693	0.04949	683	--
693.2	0.04949	683.2	--
693.4	0.04848	683.4	--
693.6	0.04848	683.6	--
693.8	0.04848	683.8	--
694	0.04747	684	--
694.2	0.04747	684.2	--
694.4	0.04646	684.4	--
694.6	0.04646	684.6	--
694.8	0.04747	684.8	--
695	0.04646	685	--
695.2	0.04747	685.2	--
695.4	0.04646	685.4	--
695.6	0.04545	685.6	--
695.8	0.04545	685.8	--
696	0.04545	686	--
696.2	0.04545	686.2	--
696.4	0.04444	686.4	--
696.6	0.04343	686.6	--
696.8	0.04444	686.8	--
697	0.04444	687	--
697.2	0.04343	687.2	--
697.4	0.04343	687.4	--
697.6	0.04343	687.6	--
697.8	0.04242	687.8	--
698	0.04343	688	--
698.2	0.04343	688.2	--
698.4	0.04242	688.4	--
698.6	0.04242	688.6	--
698.8	0.04141	688.8	--
699	0.04141	689	--
699.2	0.04141	689.2	--
699.4	0.0404	689.4	--
699.6	0.04141	689.6	--
699.8	0.0404	689.8	--
700	0.04141	690	--
700.2	0.04141	690.2	--
700.4	0.0404	690.4	--
700.6	0.0404	690.6	--
700.8	0.03939	690.8	--
701	0.03939	691	--
701.2	0.0404	691.2	--
701.4	0.0404	691.4	--
701.6	0.03939	691.6	--
701.8	0.03939	691.8	--
702	0.0404	692	--
702.2	0.03838	692.2	--
702.4	0.03838	692.4	--
702.6	0.03737	692.6	--
702.8	0.03838	692.8	--
703	0.03737	693	--
703.2	0.03838	693.2	--
703.4	0.03838	693.4	--
703.6	0.03636	693.6	--
703.8	0.03636	693.8	--
704	0.03636	694	--
704.2	0.03737	694.2	--
704.4	0.03737	694.4	--
704.6	0.03636	694.6	--
704.8	0.03636	694.8	--
705	0.03636	695	--
705.2	0.03636	695.2	--
705.4	0.03535	695.4	--
705.6	0.03535	695.6	--
705.8	0.03535	695.8	--
706	0.03636	696	--
706.2	0.03535	696.2	--
706.4	0.03535	696.4	--
706.6	0.03434	696.6	--
706.8	0.03434	696.8	--
707	0.03535	697	--
707.2	0.03535	697.2	--
707.4	0.03434	697.4	--
707.6	0.03434	697.6	--
707.8	0.03434	697.8	--
708	0.03434	698	--
708.2	0.03333	698.2	--
708.4	0.03333	698.4	--
708.6	0.03333	698.6	--
708.8	0.03333	698.8	--
709	0.03434	699	--
709.2	0.03232	699.2	--
709.4	0.03333	699.4	--
709.6	0.03333	699.6	--
709.8	0.03333	699.8	--
710	0.03131	700	--
710.2	0.03232	720.2
710.4	0.03131	720.4
710.6	0.03131	720.6
710.8	0.03131	720.8
711	0.03131	721
711.2	0.03232	721.2
711.4	0.03131	721.4
711.6	0.03131	721.6
711.8	0.03131	721.8
712	0.03131	722
712.2	0.03131	722.2
712.4	0.0303	722.4
712.6	0.03131	722.6
712.8	0.03131	722.8
713	0.0303	723
713.2	0.03131	723.2
713.4	0.0303	723.4
713.6	0.02929	723.6
713.8	0.0303	723.8
714	0.0303	724
714.2	0.02929	724.2
714.4	0.0303	724.4
714.6	0.0303	724.6
714.8	0.0303	724.8
715	0.02929	725
715.2	0.02929	725.2
715.4	0.02929	725.4
715.6	0.02828	725.6
715.8	0.02929	725.8
716	0.02929	726
716.2	0.02929	726.2
716.4	0.02828	726.4
716.6	0.02828	726.6
716.8	0.02828	726.8
717	0.02828	727
717.2	0.02828	727.2
717.4	0.02727	727.4
717.6	0.02727	727.6
717.8	0.02828	727.8
718	0.02727	728
718.2	0.02828	728.2
718.4	0.02727	728.4
718.6	0.02828	728.6
718.8	0.02828	728.8
719	0.02828	729
719.2	0.02626	729.2
719.4	0.02727	729.4
719.6	0.02727	729.6
719.8	0.02626	729.8
720	0.02727	730
720.2	0.02626	730.2
720.4	0.02626	730.4
720.6	0.02525	730.6
720.8	0.02626	730.8
721	0.02525	731
721.2	0.02525	731.2
721.4	0.02424	731.4
721.6	0.02525	731.6
721.8	0.02626	731.8
722	0.02525	732
722.2	0.02525	732.2
722.4	0.02626	732.4
722.6	0.02525	732.6
722.8	0.02525	732.8
723	0.02525	733
723.2	0.02424	733.2
723.4	0.02525	733.4
723.6	0.02424	733.6
723.8	0.02525	733.8
724	0.02424	734
724.2	0.02424	734.2
724.4	0.02424	734.4
724.6	0.02323	734.6
724.8	0.02323	734.8
725	0.02323	735
725.2	0.02424	735.2
725.4	0.02323	735.4
725.6	0.02323	735.6
725.8	0.02424	735.8
726	0.02222	736
726.2	0.02222	736.2
726.4	0.02323	736.4
726.6	0.02323	736.6
726.8	0.02323	736.8
727	0.02222	737
727.2	0.02222	737.2
727.4	0.02222	737.4
727.6	0.02222	737.6
727.8	0.02222	737.8
728	0.02222	738
728.2	0.02121	738.2
728.4	0.02222	738.4
728.6	0.02222	738.6
728.8	0.0202	738.8
729	0.02121	739
729.2	0.02121	739.2
729.4	0.02121	739.4
729.6	0.02121	739.6
729.8	0.0202	739.8
730	0.0202	740
730.2	0.0202	740.2
730.4	0.0202	740.4
730.6	0.02121	740.6
730.8	0.0202	740.8
731	0.0202	741
731.2	0.0202	741.2
731.4	0.0202	741.4
731.6	0.02121	741.6
731.8	0.0202	741.8
732	0.0202	742
732.2	0.0202	742.2
732.4	0.0202	742.4
732.6	0.01919	742.6
732.8	0.01919	742.8
733	0.01919	743
733.2	0.01919	743.2
733.4	0.01919	743.4
733.6	0.0202	743.6
733.8	0.01919	743.8
734	0.01919	744
734.2	0.01919	744.2
734.4	0.01919	744.4
734.6	0.01919	744.6
734.8	0.01818	744.8
735	0.01919	745
735.2	0.01818	745.2
735.4	0.01818	745.4
735.6	0.01818	745.6
735.8	0.01919	745.8
736	0.01818	746
736.2	0.01818	746.2
736.4	0.01818	746.4
736.6	0.01818	746.6
736.8	0.01818	746.8
737	0.01818	747
737.2	0.01919	747.2
737.4	0.01717	747.4
737.6	0.01717	747.6
737.8	0.01717	747.8
738	0.01717	748
738.2	0.01717	748.2
738.4	0.01717	748.4
738.6	0.01717	748.6
738.8	0.01717	748.8
739	0.01717	749
739.2	0.01717	749.2
739.4	0.01717	749.4
739.6	0.01818	749.6
739.8	0.01818	749.8
740	0.01717	750
740.2	0.01717	750.2
740.4	0.01717	750.4
740.6	0.01717	750.6
740.8	0.01717	750.8
741	0.01616	751
741.2	0.01616	751.2
741.4	0.01717	751.4
741.6	0.01515	751.6
741.8	0.01616	751.8
742	0.01616	752
742.2	0.01515	752.2
742.4	0.01616	752.4
742.6	0.01616	752.6
742.8	0.01616	752.8
743	0.01616	753
743.2	0.01515	753.2
743.4	0.01515	753.4
743.6	0.01515	753.6
743.8	0.01515	753.8
744	0.01616	754
744.2	0.01616	754.2
744.4	0.01616	754.4
744.6	0.01515	754.6
744.8	0.01616	754.8
745	0.01515	755
745.2	0.01515	755.2
745.4	0.01515	755.4
745.6	0.01515	755.6
745.8	0.01515	755.8
746	0.01515	756
746.2	0.01515	756.2
746.4	0.01515	756.4
746.6	0.01414	756.6
746.8	0.01515	756.8
747	0.01515	757
747.2	0.01515	757.2
747.4	0.01515	757.4
747.6	0.01414	757.6
747.8	0.01414	757.8
748	0.01414	758
748.2	0.01414	758.2
748.4	0.01414	758.4
748.6	0.01515	758.6
748.8	0.01414	758.8
749	0.01414	759
749.2	0.01414	759.2
749.4	0.01414	759.4
749.6	0.01414	759.6
749.8	0.01414	759.8
750	0.01515	760
750.2	0.01414	760.2
750.4	0.01414	760.4
750.6	0.01414	760.6
750.8	0.01414	760.8
751	0.01313	761
751.2	0.01313	761.2
751.4	0.01414	761.4
751.6	0.01414	761.6
751.8	0.01313	761.8
752	0.01313	762
752.2	0.01313	762.2
752.4	0.01313	762.4
752.6	0.01313	762.6
752.8	0.01414	762.8
753	0.01313	763
753.2	0.01414	763.2
753.4	0.01313	763.4
753.6	0.01313	763.6
753.8	0.01313	763.8
754	0.01313	764
754.2	0.01313	764.2
754.4	0.01313	764.4
754.6	0.01212	764.6
754.8	0.01212	764.8
755	0.01212	765
755.2	0.01313	765.2
755.4	0.01313	765.4
755.6	0.01313	765.6
755.8	0.01212	765.8
756	0.01212	766
756.2	0.01313	766.2
756.4	0.01212	766.4
756.6	0.01313	766.6
756.8	0.01212	766.8
757	0.01313	767
757.2	0.01212	767.2
757.4	0.01111	767.4
757.6	0.01111	767.6
757.8	0.01313	767.8
758	0.01212	768
758.2	0.01313	768.2
758.4	0.01111	768.4
758.6	0.01212	768.6
758.8	0.01212	768.8
759	0.01313	769
759.2	0.01212	769.2
759.4	0.01313	769.4
759.6	0.01212	769.6
759.8	0.01212	769.8
760	0.01111	770
760.2	0.01212	770.2
760.4	0.01212	770.4
760.6	0.01313	770.6
760.8	0.01313	770.8
761	0.01111	771
761.2	0.01212	771.2
761.4	0.01313	771.4
761.6	0.01212	771.6
761.8	0.01111	771.8
762	0.01111	772
762.2	0.01212	772.2
762.4	0.01212	772.4
762.6	0.01313	772.6
762.8	0.01111	772.8
763	0.01212	773
763.2	0.01212	773.2
763.4	0.01313	773.4
763.6	0.01313	773.6
763.8	0.01212	773.8
764	0.01212	774
764.2	0.01313	774.2
764.4	0.01313	774.4
764.6	0.01212	774.6
764.8	0.01212	774.8
765	0.01212	775
765.2	0.01111	775.2
765.4	0.01212	775.4
765.6	0.01313	775.6
765.8	0.01212	775.8
766	0.01212	776
766.2	0.01313	776.2
766.4	0.01313	776.4
766.6	0.01313	776.6
766.8	0.01313	776.8
767	0.01212	777
767.2	0.01313	777.2
767.4	0.01212	777.4
767.6	0.01212	777.6
767.8	0.01212	777.8
768	0.01313	778
768.2	0.01313	778.2
768.4	0.01313	778.4
768.6	0.01313	778.6
768.8	0.01313	778.8
769	0.01313	779
769.2	0.01212	779.2
769.4	0.01313	779.4
769.6	0.01313	779.6
769.8	0.01313	779.8
770	0.01515	780
770.2	0.01414	780.2
770.4	0.01212	780.4
770.6	0.01515	780.6
770.8	0.01313	780.8
771	0.01414	781
771.2	0.01414	781.2
771.4	0.01515	781.4
771.6	0.01414	781.6
771.8	0.01313	781.8
772	0.01414	782
772.2	0.01414	782.2
772.4	0.01414	782.4
772.6	0.01313	782.6
772.8	0.01313	782.8
773	0.01414	783
773.2	0.01414	783.2
773.4	0.01313	783.4
773.6	0.01212	783.6
773.8	0.01414	783.8
774	0.01313	784
774.2	0.01313	784.2
774.4	0.01414	784.4
774.6	0.01414	784.6
774.8	0.01414	784.8
775	0.01515	785
775.2	0.01212
775.4	0.01515
775.6	0.01313
775.8	0.01313
776	0.01515
776.2	0.01313
776.4	0.01616
776.6	0.01414
776.8	0.01616
777	0.01414
777.2	0.01313
777.4	0.01515
777.6	0.01515
777.8	0.01515
778	0.01515
778.2	0.01616
778.4	0.01515
778.6	0.01515
778.8	0.01616
779	0.01616
779.2	0.01616
779.4	0.01515
779.6	0.01717
779.8	0.01515
780	0.01616

## Sheet: Fig 2d
	1TICz
Time (µs)	Counts
0	0
48.8281	0
97.6562	0
146.484	0
195.312	0
244.141	0
292.969	493
341.797	40000
390.625	653
439.453	61
488.281	34
537.109	24
585.938	34
634.766	31
683.594	31
732.422	31
781.25	20
830.078	25
878.906	27
927.734	22
976.562	24
1025.39	28
1074.22	21
1123.05	20
1171.88	24
1220.7	23
1269.53	14
1318.36	13
1367.19	21
1416.02	24
1464.84	23
1513.67	20
1562.5	17
1611.33	15
1660.16	17
1708.98	11
1757.81	14
1806.64	12
1855.47	13
1904.3	21
1953.12	8
2001.95	16
2050.78	13
2099.61	11
2148.44	15
2197.27	10
2246.09	16
2294.92	12
2343.75	15
2392.58	17
2441.41	24
2490.23	16
2539.06	14
2587.89	16
2636.72	12
2685.55	12
2734.38	9
2783.2	14
2832.03	18
2880.86	6
2929.69	11
2978.52	13
3027.34	13
3076.17	17
3125	14
3173.83	10
3222.66	10
3271.48	10
3320.31	20
3369.14	13
3417.97	11
3466.8	8
3515.62	17
3564.45	8
3613.28	13
3662.11	9
3710.94	10
3759.77	12
3808.59	8
3857.42	10
3906.25	12
3955.08	20
4003.91	9
4052.73	5
4101.56	10
4150.39	14
4199.22	5
4248.05	7
4296.88	8
4345.7	10
4394.53	12
4443.36	13
4492.19	8
4541.02	13
4589.84	5
4638.67	14
4687.5	14
4736.33	18
4785.16	9
4833.98	13
4882.81	10
4931.64	10
4980.47	12
5029.3	7
5078.12	13
5126.95	10
5175.78	7
5224.61	8
5273.44	4
5322.27	7
5371.09	13
5419.92	6
5468.75	14
5517.58	4
5566.41	7
5615.23	10
5664.06	6
5712.89	9
5761.72	10
5810.55	12
5859.38	12
5908.2	13
5957.03	7
6005.86	4
6054.69	7
6103.52	9
6152.34	6
6201.17	7
6250	8
6298.83	9
6347.66	8
6396.48	10
6445.31	2
6494.14	5
6542.97	6
6591.8	7
6640.62	15
6689.45	14
6738.28	13
6787.11	10
6835.94	7
6884.77	8
6933.59	7
6982.42	4
7031.25	8
7080.08	10
7128.91	7
7177.73	8
7226.56	3
7275.39	5
7324.22	15
7373.05	11
7421.88	6
7470.7	9
7519.53	10
7568.36	6
7617.19	7
7666.02	7
7714.84	3
7763.67	10
7812.5	6
7861.33	5
7910.16	11
7958.98	8
8007.81	7
8056.64	7
8105.47	3
8154.3	5
8203.12	5
8251.95	11
8300.78	7
8349.61	12
8398.44	11
8447.27	8
8496.09	8
8544.92	10
8593.75	4
8642.58	10
8691.41	4
8740.23	7
8789.06	12
8837.89	6
8886.72	7
8935.55	8
8984.38	8
9033.2	8
9082.03	13
9130.86	7
9179.69	8
9228.52	6
9277.34	8
9326.17	5
9375	6
9423.83	7
9472.66	10
9521.48	10
9570.31	5
9619.14	7
9667.97	5
9716.8	12
9765.62	6
9814.45	6
9863.28	11
9912.11	6
9960.94	4
10009.8	6
10058.6	3
10107.4	4
10156.2	9
10205.1	8
10253.9	6
10302.7	4
10351.6	4
10400.4	9
10449.2	4
10498	11
10546.9	7
10595.7	7
10644.5	2
10693.4	9
10742.2	10
10791	4
10839.8	7
10888.7	6
10937.5	6
10986.3	9
11035.2	7
11084	11
11132.8	6
11181.6	3
11230.5	5
11279.3	9
11328.1	11
11377	7
11425.8	4
11474.6	3
11523.4	5
11572.3	3
11621.1	4
11669.9	6
11718.8	5
11767.6	8
11816.4	10
11865.2	5
11914.1	6
11962.9	3
12011.7	9
12060.5	5
12109.4	5
12158.2	4
12207	5
12255.9	10
12304.7	5
12353.5	7
12402.3	5
12451.2	6
12500	3
12548.8	9
12597.7	7
12646.5	5
12695.3	9
12744.1	10
12793	8
12841.8	2
12890.6	3
12939.5	5
12988.3	4
13037.1	6
13085.9	4
13134.8	8
13183.6	8
13232.4	10
13281.2	7
13330.1	4
13378.9	7
13427.7	5
13476.6	6
13525.4	0
13574.2	7
13623	2
13671.9	6
13720.7	4
13769.5	4
13818.4	5
13867.2	10
13916	10
13964.8	6
14013.7	6
14062.5	5
14111.3	7
14160.2	8
14209	2
14257.8	8
14306.6	5
14355.5	8
14404.3	6
14453.1	4
14502	7
14550.8	5
14599.6	9
14648.4	6
14697.3	6
14746.1	2
14794.9	4
14843.8	3
14892.6	8
14941.4	3
14990.2	6
15039.1	9
15087.9	5
15136.7	7
15185.5	9
15234.4	7
15283.2	5
15332	7
15380.9	7
15429.7	3
15478.5	11
15527.3	6
15576.2	6
15625	1
15673.8	9
15722.7	11
15771.5	3
15820.3	3
15869.1	10
15918	5
15966.8	12
16015.6	11
16064.5	7
16113.3	5
16162.1	8
16210.9	8
16259.8	10
16308.6	9
16357.4	4
16406.2	7
16455.1	6
16503.9	3
16552.7	11
16601.6	5
16650.4	8
16699.2	3
16748	5
16796.9	7
16845.7	10
16894.5	4
16943.4	4
16992.2	7
17041	4
17089.8	5
17138.7	6
17187.5	6
17236.3	8
17285.2	6
17334	6
17382.8	5
17431.6	1
17480.5	6
17529.3	5
17578.1	3
17627	4
17675.8	5
17724.6	7
17773.4	4
17822.3	8
17871.1	1
17919.9	3
17968.8	3
18017.6	7
18066.4	5
18115.2	7
18164.1	8
18212.9	4
18261.7	4
18310.5	2
18359.4	6
18408.2	3
18457	7
18505.9	8
18554.7	3
18603.5	1
18652.3	5
18701.2	3
18750	3
18798.8	5
18847.7	8
18896.5	8
18945.3	3
18994.1	3
19043	4
19091.8	3
19140.6	6
19189.5	7
19238.3	1
19287.1	5
19335.9	6
19384.8	9
19433.6	4
19482.4	3
19531.2	4
19580.1	8
19628.9	4
19677.7	3
19726.6	4
19775.4	3
19824.2	6
19873	7
19921.9	5
19970.7	5
20019.5	6
20068.4	3
20117.2	5
20166	7
20214.8	4
20263.7	8
20312.5	6
20361.3	10
20410.2	6
20459	5
20507.8	4
20556.6	9
20605.5	2
20654.3	7
20703.1	3
20752	1
20800.8	3
20849.6	6
20898.4	2
20947.3	3
20996.1	8
21044.9	6
21093.8	5
21142.6	7
21191.4	5
21240.2	11
21289.1	5
21337.9	4
21386.7	6
21435.5	8
21484.4	8
21533.2	3
21582	6
21630.9	3
21679.7	4
21728.5	7
21777.3	6
21826.2	5
21875	2
21923.8	5
21972.7	4
22021.5	5
22070.3	6
22119.1	3
22168	6
22216.8	6
22265.6	2
22314.5	7
22363.3	5
22412.1	3
22460.9	4
22509.8	7
22558.6	3
22607.4	1
22656.2	5
22705.1	7
22753.9	5
22802.7	6
22851.6	5
22900.4	8
22949.2	11
22998	6
23046.9	3
23095.7	6
23144.5	4
23193.4	3
23242.2	3
23291	8
23339.8	3
23388.7	1
23437.5	6
23486.3	3
23535.2	5
23584	7
23632.8	4
23681.6	7
23730.5	7
23779.3	6
23828.1	4
23877	2
23925.8	5
23974.6	4
24023.4	8
24072.3	7
24121.1	5
24169.9	5
24218.8	4
24267.6	9
24316.4	7
24365.2	3
24414.1	3
24462.9	3
24511.7	4
24560.5	3
24609.4	3
24658.2	6
24707	8
24755.9	7
24804.7	3
24853.5	8
24902.3	2
24951.2	8
25000	4
25048.8	2
25097.7	3
25146.5	4
25195.3	3
25244.1	4
25293	4
25341.8	7
25390.6	3
25439.5	6
25488.3	4
25537.1	10
25585.9	7
25634.8	3
25683.6	5
25732.4	3
25781.2	6
25830.1	1
25878.9	4
25927.7	5
25976.6	5
26025.4	6
26074.2	7
26123	5
26171.9	3
26220.7	4
26269.5	3
26318.4	4
26367.2	5
26416	3
26464.8	2
26513.7	5
26562.5	2
26611.3	4
26660.2	2
26709	3
26757.8	5
26806.6	6
26855.5	4
26904.3	5
26953.1	2
27002	2
27050.8	6
27099.6	4
27148.4	5
27197.3	5
27246.1	6
27294.9	4
27343.8	3
27392.6	5
27441.4	1
27490.2	3
27539.1	5
27587.9	7
27636.7	4
27685.5	2
27734.4	3
27783.2	5
27832	3
27880.9	4
27929.7	4
27978.5	3
28027.3	8
28076.2	3
28125	4
28173.8	1
28222.7	4
28271.5	6
28320.3	8
28369.1	7
28418	5
28466.8	2
28515.6	4
28564.5	3
28613.3	3
28662.1	6
28710.9	3
28759.8	4
28808.6	5
28857.4	5
28906.2	3
28955.1	1
29003.9	3
29052.7	3
29101.6	2
29150.4	7
29199.2	4
29248	6
29296.9	5
29345.7	4
29394.5	4
29443.4	3
29492.2	3
29541	6
29589.8	4
29638.7	3
29687.5	6
29736.3	6
29785.2	1
29834	3
29882.8	5
29931.6	1
29980.5	2
30029.3	6
30078.1	4
30127	1
30175.8	4
30224.6	5
30273.4	5
30322.3	4
30371.1	5
30419.9	4
30468.8	3
30517.6	3
30566.4	5
30615.2	4
30664.1	5
30712.9	5
30761.7	3
30810.5	4
30859.4	7
30908.2	3
30957	6
31005.9	2
31054.7	3
31103.5	4
31152.3	1
31201.2	9
31250	2
31298.8	2
31347.7	3
31396.5	5
31445.3	7
31494.1	6
31543	4
31591.8	7
31640.6	4
31689.5	4
31738.3	3
31787.1	4
31835.9	6
31884.8	2
31933.6	4
31982.4	5
32031.2	3
32080.1	2
32128.9	4
32177.7	4
32226.6	5
32275.4	3
32324.2	5
32373	7
32421.9	3
32470.7	3
32519.5	1
32568.4	1
32617.2	3
32666	6
32714.8	6
32763.7	8
32812.5	7
32861.3	8
32910.2	4
32959	6
33007.8	4
33056.6	4
33105.5	3
33154.3	1
33203.1	4
33252	7
33300.8	2
33349.6	8
33398.4	2
33447.3	4
33496.1	4
33544.9	0
33593.8	5
33642.6	2
33691.4	4
33740.2	5
33789.1	2
33837.9	2
33886.7	6
33935.5	10
33984.4	5
34033.2	5
34082	6
34130.9	3
34179.7	6
34228.5	1
34277.3	4
34326.2	4
34375	2
34423.8	4
34472.7	2
34521.5	3
34570.3	5
34619.1	4
34668	2
34716.8	2
34765.6	5
34814.5	5
34863.3	6
34912.1	3
34960.9	1
35009.8	3
35058.6	2
35107.4	5
35156.2	5
35205.1	4
35253.9	5
35302.7	7
35351.6	4
35400.4	6
35449.2	7
35498	4
35546.9	4
35595.7	6
35644.5	2
35693.4	6
35742.2	2
35791	6
35839.8	2
35888.7	1
35937.5	6
35986.3	5
36035.2	4
36084	3
36132.8	4
36181.6	5
36230.5	0
36279.3	5
36328.1	4
36377	3
36425.8	3
36474.6	3
36523.4	5
36572.3	4
36621.1	8
36669.9	2
36718.8	6
36767.6	5
36816.4	4
36865.2	5
36914.1	3
36962.9	5
37011.7	3
37060.5	5
37109.4	5
37158.2	5
37207	8
37255.9	7
37304.7	3
37353.5	5
37402.3	4
37451.2	4
37500	2
37548.8	3
37597.7	1
37646.5	7
37695.3	2
37744.1	3
37793	2
37841.8	5
37890.6	2
37939.5	2
37988.3	4
38037.1	7
38085.9	5
38134.8	7
38183.6	5
38232.4	4
38281.2	1
38330.1	3
38378.9	2
38427.7	2
38476.6	4
38525.4	1
38574.2	3
38623	2
38671.9	0
38720.7	2
38769.5	5
38818.4	7
38867.2	6
38916	0
38964.8	0
39013.7	5
39062.5	4
39111.3	3
39160.2	3
39209	4
39257.8	6
39306.6	7
39355.5	5
39404.3	7
39453.1	5
39502	4
39550.8	5
39599.6	4
39648.4	1
39697.3	4
39746.1	6
39794.9	5
39843.8	5
39892.6	8
39941.4	5
39990.2	1
40039.1	4
40087.9	2
40136.7	7
40185.5	1
40234.4	6
40283.2	6
40332	7
40380.9	4
40429.7	5
40478.5	4
40527.3	5
40576.2	6
40625	8
40673.8	5
40722.7	5
40771.5	2
40820.3	3
40869.1	3
40918	3
40966.8	3
41015.6	2
41064.5	5
41113.3	3
41162.1	4
41210.9	7
41259.8	6
41308.6	3
41357.4	6
41406.2	5
41455.1	11
41503.9	7
41552.7	1
41601.6	3
41650.4	3
41699.2	4
41748	6
41796.9	4
41845.7	6
41894.5	3
41943.4	6
41992.2	3
42041	5
42089.8	5
42138.7	2
42187.5	2
42236.3	4
42285.2	7
42334	5
42382.8	6
42431.6	7
42480.5	6
42529.3	2
42578.1	3
42627	5
42675.8	10
42724.6	3
42773.4	3
42822.3	3
42871.1	3
42919.9	5
42968.8	4
43017.6	5
43066.4	2
43115.2	5
43164.1	3
43212.9	4
43261.7	4
43310.5	5
43359.4	2
43408.2	3
43457	2
43505.9	5
43554.7	11
43603.5	3
43652.3	5
43701.2	8
43750	4
43798.8	3
43847.7	4
43896.5	4
43945.3	6
43994.1	2
44043	5
44091.8	2
44140.6	3
44189.5	2
44238.3	4
44287.1	2
44335.9	6
44384.8	9
44433.6	5
44482.4	4
44531.2	3
44580.1	7
44628.9	4
44677.7	3
44726.6	5
44775.4	0
44824.2	4
44873	4
44921.9	5
44970.7	5
45019.5	5
45068.4	2
45117.2	3
45166	8
45214.8	5
45263.7	5
45312.5	4
45361.3	2
45410.2	3
45459	5
45507.8	6
45556.6	5
45605.5	3
45654.3	4
45703.1	5
45752	9
45800.8	2
45849.6	1
45898.4	4
45947.3	3
45996.1	6
46044.9	2
46093.8	0
46142.6	6
46191.4	3
46240.2	6
46289.1	4
46337.9	4
46386.7	2
46435.5	6
46484.4	5
46533.2	4
46582	3
46630.9	4
46679.7	6
46728.5	4
46777.3	8
46826.2	5
46875	3
46923.8	0
46972.7	5
47021.5	4
47070.3	4
47119.1	4
47168	3
47216.8	6
47265.6	6
47314.5	4
47363.3	6
47412.1	2
47460.9	4
47509.8	6
47558.6	4
47607.4	4
47656.2	5
47705.1	3
47753.9	1
47802.7	7
47851.6	1
47900.4	4
47949.2	1
47998	4
48046.9	3
48095.7	7
48144.5	5
48193.4	5
48242.2	3
48291	3
48339.8	1
48388.7	1
48437.5	6
48486.3	4
48535.2	1
48584	4
48632.8	3
48681.6	5
48730.5	4
48779.3	2
48828.1	1
48877	4
48925.8	5
48974.6	5
49023.4	5
49072.3	1
49121.1	3
49169.9	4
49218.8	3
49267.6	1
49316.4	3
49365.2	7
49414.1	0
49462.9	0
49511.7	2
49560.5	4
49609.4	6
49658.2	4
49707	5
49755.9	3
49804.7	4
49853.5	6
49902.3	4
49951.2	3

## Sheet: Fig 2e
	1BOICz
Time (µs)	Counts
0	0
9.76563	0
19.5312	0
29.2969	0
39.0625	0
48.8281	0
58.5938	0
68.3594	0
78.125	0
87.8906	0
97.6562	0
107.422	0
117.188	0
126.953	0
136.719	2
146.484	4
156.25	3213
166.016	40000
175.781	33771
185.547	21080
195.312	13635
205.078	9449
214.844	6588
224.609	4927
234.375	3610
244.141	2701
253.906	2078
263.672	1596
273.438	1348
283.203	1131
292.969	918
302.734	774
312.5	589
322.266	556
332.031	425
341.797	421
351.562	366
361.328	278
371.094	274
380.859	229
390.625	222
400.391	199
410.156	188
419.922	159
429.688	155
439.453	129
449.219	122
458.984	102
468.75	101
478.516	131
488.281	91
498.047	84
507.812	82
517.578	92
527.344	82
537.109	82
546.875	56
556.641	49
566.406	60
576.172	56
585.938	58
595.703	57
605.469	47
615.234	55
625	52
634.766	41
644.531	56
654.297	57
664.062	58
673.828	55
683.594	43
693.359	43
703.125	43
712.891	36
722.656	24
732.422	39
742.188	41
751.953	34
761.719	49
771.484	41
781.25	28
791.016	36
800.781	37
810.547	28
820.312	33
830.078	24
839.844	29
849.609	22
859.375	23
869.141	33
878.906	17
888.672	31
898.438	27
908.203	24
917.969	31
927.734	34
937.5	20
947.266	25
957.031	21
966.797	28
976.562	22
986.328	17
996.094	27
1005.86	24
1015.62	23
1025.39	14
1035.16	32
1044.92	20
1054.69	31
1064.45	30
1074.22	15
1083.98	18
1093.75	22
1103.52	18
1113.28	27
1123.05	22
1132.81	19
1142.58	13
1152.34	11
1162.11	20
1171.88	20
1181.64	18
1191.41	16
1201.17	19
1210.94	21
1220.7	18
1230.47	27
1240.23	15
1250	13
1259.77	16
1269.53	14
1279.3	22
1289.06	10
1298.83	15
1308.59	15
1318.36	17
1328.12	20
1337.89	22
1347.66	15
1357.42	16
1367.19	8
1376.95	20
1386.72	16
1396.48	10
1406.25	12
1416.02	14
1425.78	16
1435.55	12
1445.31	13
1455.08	23
1464.84	14
1474.61	15
1484.38	12
1494.14	13
1503.91	15
1513.67	14
1523.44	12
1533.2	7
1542.97	14
1552.73	15
1562.5	18
1572.27	11
1582.03	15
1591.8	14
1601.56	16
1611.33	11
1621.09	11
1630.86	7
1640.62	16
1650.39	11
1660.16	17
1669.92	15
1679.69	8
1689.45	10
1699.22	14
1708.98	16
1718.75	16
1728.52	9
1738.28	10
1748.05	10
1757.81	17
1767.58	12
1777.34	6
1787.11	12
1796.88	12
1806.64	7
1816.41	11
1826.17	13
1835.94	7
1845.7	10
1855.47	15
1865.23	9
1875	14
1884.77	15
1894.53	11
1904.3	16
1914.06	6
1923.83	11
1933.59	12
1943.36	17
1953.12	10
1962.89	9
1972.66	9
1982.42	13
1992.19	12
2001.95	9
2011.72	5
2021.48	12
2031.25	22
2041.02	12
2050.78	6
2060.55	5
2070.31	6
2080.08	9
2089.84	7
2099.61	6
2109.38	11
2119.14	8
2128.91	10
2138.67	9
2148.44	14
2158.2	12
2167.97	11
2177.73	17
2187.5	9
2197.27	10
2207.03	7
2216.8	16
2226.56	2
2236.33	4
2246.09	7
2255.86	11
2265.62	11
2275.39	7
2285.16	4
2294.92	14
2304.69	13
2314.45	10
2324.22	7
2333.98	6
2343.75	9
2353.52	6
2363.28	5
2373.05	7
2382.81	10
2392.58	10
2402.34	10
2412.11	5
2421.88	9
2431.64	7
2441.41	6
2451.17	12
2460.94	5
2470.7	5
2480.47	5
2490.23	10
2500	11
2509.77	11
2519.53	15
2529.3	4
2539.06	9
2548.83	7
2558.59	11
2568.36	7
2578.12	10
2587.89	7
2597.66	9
2607.42	13
2617.19	7
2626.95	15
2636.72	4
2646.48	9
2656.25	10
2666.02	7
2675.78	9
2685.55	9
2695.31	6
2705.08	7
2714.84	9
2724.61	4
2734.38	8
2744.14	7
2753.91	7
2763.67	6
2773.44	6
2783.2	7
2792.97	6
2802.73	9
2812.5	9
2822.27	11
2832.03	8
2841.8	7
2851.56	6
2861.33	7
2871.09	11
2880.86	4
2890.62	7
2900.39	13
2910.16	10
2919.92	8
2929.69	8
2939.45	9
2949.22	6
2958.98	10
2968.75	12
2978.52	4
2988.28	3
2998.05	8
3007.81	7
3017.58	5
3027.34	13
3037.11	12
3046.88	7
3056.64	8
3066.41	9
3076.17	4
3085.94	9
3095.7	8
3105.47	4
3115.23	5
3125	4
3134.77	6
3144.53	7
3154.3	6
3164.06	4
3173.83	8
3183.59	6
3193.36	4
3203.12	2
3212.89	8
3222.66	6
3232.42	5
3242.19	6
3251.95	6
3261.72	6
3271.48	6
3281.25	5
3291.02	5
3300.78	6
3310.55	5
3320.31	6
3330.08	4
3339.84	8
3349.61	11
3359.38	11
3369.14	7
3378.91	4
3388.67	7
3398.44	10
3408.2	7
3417.97	8
3427.73	6
3437.5	8
3447.27	9
3457.03	5
3466.8	11
3476.56	6
3486.33	2
3496.09	6
3505.86	9
3515.62	5
3525.39	9
3535.16	9
3544.92	5
3554.69	5
3564.45	5
3574.22	5
3583.98	5
3593.75	9
3603.52	7
3613.28	12
3623.05	12
3632.81	6
3642.58	6
3652.34	7
3662.11	3
3671.88	8
3681.64	10
3691.41	4
3701.17	6
3710.94	11
3720.7	10
3730.47	5
3740.23	8
3750	5
3759.77	7
3769.53	7
3779.3	1
3789.06	11
3798.83	5
3808.59	14
3818.36	7
3828.12	4
3837.89	7
3847.66	7
3857.42	3
3867.19	5
3876.95	6
3886.72	4
3896.48	8
3906.25	9
3916.02	11
3925.78	7
3935.55	10
3945.31	4
3955.08	6
3964.84	3
3974.61	9
3984.38	3
3994.14	6
4003.91	8
4013.67	6
4023.44	9
4033.2	6
4042.97	5
4052.73	5
4062.5	7
4072.27	4
4082.03	6
4091.8	6
4101.56	5
4111.33	1
4121.09	2
4130.86	6
4140.62	5
4150.39	7
4160.16	6
4169.92	5
4179.69	5
4189.45	5
4199.22	4
4208.98	4
4218.75	2
4228.52	6
4238.28	4
4248.05	4
4257.81	9
4267.58	5
4277.34	3
4287.11	6
4296.88	6
4306.64	9
4316.41	7
4326.17	6
4335.94	8
4345.7	7
4355.47	3
4365.23	7
4375	7
4384.77	5
4394.53	5
4404.3	4
4414.06	7
4423.83	10
4433.59	1
4443.36	8
4453.12	4
4462.89	7
4472.66	7
4482.42	6
4492.19	9
4501.95	4
4511.72	5
4521.48	7
4531.25	6
4541.02	2
4550.78	7
4560.55	4
4570.31	7
4580.08	7
4589.84	4
4599.61	6
4609.38	2
4619.14	6
4628.91	1
4638.67	5
4648.44	8
4658.2	6
4667.97	8
4677.73	5
4687.5	7
4697.27	9
4707.03	5
4716.8	4
4726.56	9
4736.33	5
4746.09	5
4755.86	5
4765.62	4
4775.39	6
4785.16	6
4794.92	7
4804.69	4
4814.45	4
4824.22	2
4833.98	8
4843.75	6
4853.52	8
4863.28	6
4873.05	1
4882.81	1
4892.58	5
4902.34	2
4912.11	5
4921.88	4
4931.64	8
4941.41	6
4951.17	1
4960.94	4
4970.7	4
4980.47	8
4990.23	10
5000	6
5009.77	6
5019.53	8
5029.3	6
5039.06	3
5048.83	5
5058.59	8
5068.36	4
5078.12	5
5087.89	5
5097.66	2
5107.42	2
5117.19	11
5126.95	7
5136.72	4
5146.48	2
5156.25	6
5166.02	6
5175.78	8
5185.55	7
5195.31	6
5205.08	4
5214.84	5
5224.61	8
5234.38	4
5244.14	7
5253.91	5
5263.67	6
5273.44	6
5283.2	6
5292.97	6
5302.73	7
5312.5	8
5322.27	4
5332.03	4
5341.8	3
5351.56	7
5361.33	0
5371.09	3
5380.86	3
5390.62	5
5400.39	4
5410.16	3
5419.92	2
5429.69	4
5439.45	9
5449.22	4
5458.98	9
5468.75	8
5478.52	3
5488.28	3
5498.05	7
5507.81	6
5517.58	10
5527.34	4
5537.11	1
5546.88	7
5556.64	4
5566.41	6
5576.17	6
5585.94	5
5595.7	7
5605.47	7
5615.23	6
5625	6
5634.77	4
5644.53	2
5654.3	9
5664.06	6
5673.83	5
5683.59	4
5693.36	5
5703.12	4
5712.89	7
5722.66	1
5732.42	4
5742.19	3
5751.95	6
5761.72	3
5771.48	9
5781.25	7
5791.02	6
5800.78	4
5810.55	5
5820.31	6
5830.08	4
5839.84	4
5849.61	8
5859.38	4
5869.14	7
5878.91	3
5888.67	2
5898.44	6
5908.2	1
5917.97	5
5927.73	1
5937.5	5
5947.27	7
5957.03	6
5966.8	2
5976.56	3
5986.33	3
5996.09	5
6005.86	3
6015.62	8
6025.39	1
6035.16	2
6044.92	4
6054.69	3
6064.45	1
6074.22	2
6083.98	3
6093.75	3
6103.52	5
6113.28	5
6123.05	6
6132.81	1
6142.58	3
6152.34	3
6162.11	10
6171.88	3
6181.64	6
6191.41	5
6201.17	1
6210.94	5
6220.7	3
6230.47	6
6240.23	7
6250	4
6259.77	2
6269.53	4
6279.3	2
6289.06	5
6298.83	2
6308.59	2
6318.36	5
6328.12	4
6337.89	5
6347.66	3
6357.42	3
6367.19	2
6376.95	2
6386.72	2
6396.48	5
6406.25	3
6416.02	4
6425.78	4
6435.55	6
6445.31	1
6455.08	5
6464.84	3
6474.61	2
6484.38	4
6494.14	6
6503.91	4
6513.67	4
6523.44	3
6533.2	5
6542.97	2
6552.73	3
6562.5	4
6572.27	4
6582.03	5
6591.8	6
6601.56	5
6611.33	8
6621.09	1
6630.86	5
6640.62	9
6650.39	8
6660.16	4
6669.92	6
6679.69	6
6689.45	9
6699.22	3
6708.98	4
6718.75	5
6728.52	2
6738.28	6
6748.05	1
6757.81	1
6767.58	4
6777.34	2
6787.11	4
6796.88	1
6806.64	4
6816.41	9
6826.17	5
6835.94	4
6845.7	7
6855.47	2
6865.23	4
6875	4
6884.77	5
6894.53	5
6904.3	7
6914.06	5
6923.83	3
6933.59	3
6943.36	3
6953.12	6
6962.89	3
6972.66	3
6982.42	6
6992.19	6
7001.95	1
7011.72	6
7021.48	1
7031.25	6
7041.02	6
7050.78	5
7060.55	6
7070.31	5
7080.08	3
7089.84	4
7099.61	4
7109.38	4
7119.14	2
7128.91	2
7138.67	3
7148.44	5
7158.2	3
7167.97	5
7177.73	6
7187.5	5
7197.27	5
7207.03	2
7216.8	4
7226.56	4
7236.33	6
7246.09	2
7255.86	4
7265.62	1
7275.39	3
7285.16	0
7294.92	4
7304.69	3
7314.45	4
7324.22	6
7333.98	3
7343.75	3
7353.52	7
7363.28	10
7373.05	3
7382.81	3
7392.58	1
7402.34	2
7412.11	4
7421.88	3
7431.64	3
7441.41	5
7451.17	5
7460.94	3
7470.7	3
7480.47	3
7490.23	3
7500	4
7509.77	1
7519.53	3
7529.3	3
7539.06	3
7548.83	2
7558.59	2
7568.36	1
7578.12	2
7587.89	3
7597.66	4
7607.42	5
7617.19	4
7626.95	3
7636.72	2
7646.48	5
7656.25	3
7666.02	5
7675.78	6
7685.55	6
7695.31	9
7705.08	4
7714.84	4
7724.61	2
7734.38	2
7744.14	5
7753.91	3
7763.67	2
7773.44	5
7783.2	2
7792.97	0
7802.73	3
7812.5	4
7822.27	4
7832.03	7
7841.8	5
7851.56	5
7861.33	4
7871.09	9
7880.86	4
7890.62	1
7900.39	2
7910.16	6
7919.92	4
7929.69	1
7939.45	4
7949.22	6
7958.98	3
7968.75	4
7978.52	2
7988.28	7
7998.05	4
8007.81	2
8017.58	6
8027.34	3
8037.11	4
8046.88	4
8056.64	4
8066.41	5
8076.17	1
8085.94	3
8095.7	1
8105.47	4
8115.23	4
8125	4
8134.77	7
8144.53	4
8154.3	1
8164.06	3
8173.83	2
8183.59	3
8193.36	2
8203.12	4
8212.89	5
8222.66	6
8232.42	6
8242.19	2
8251.95	2
8261.72	5
8271.48	8
8281.25	0
8291.02	7
8300.78	8
8310.55	2
8320.31	1
8330.08	3
8339.84	0
8349.61	6
8359.38	3
8369.14	1
8378.91	3
8388.67	4
8398.44	5
8408.2	5
8417.97	3
8427.73	4
8437.5	3
8447.27	5
8457.03	8
8466.8	5
8476.56	5
8486.33	2
8496.09	4
8505.86	6
8515.62	3
8525.39	3
8535.16	5
8544.92	7
8554.69	4
8564.45	5
8574.22	8
8583.98	4
8593.75	3
8603.52	4
8613.28	5
8623.05	3
8632.81	7
8642.58	1
8652.34	0
8662.11	4
8671.88	5
8681.64	7
8691.41	3
8701.17	1
8710.94	3
8720.7	3
8730.47	5
8740.23	5
8750	4
8759.77	3
8769.53	2
8779.3	2
8789.06	2
8798.83	3
8808.59	4
8818.36	3
8828.12	1
8837.89	5
8847.66	4
8857.42	2
8867.19	2
8876.95	4
8886.72	2
8896.48	0
8906.25	2
8916.02	1
8925.78	6
8935.55	2
8945.31	2
8955.08	3
8964.84	2
8974.61	4
8984.38	0
8994.14	6
9003.91	2
9013.67	2
9023.44	2
9033.2	3
9042.97	0
9052.73	3
9062.5	3
9072.27	1
9082.03	2
9091.8	4
9101.56	3
9111.33	1
9121.09	5
9130.86	3
9140.62	3
9150.39	4
9160.16	7
9169.92	3
9179.69	3
9189.45	4
9199.22	3
9208.98	1
9218.75	4
9228.52	5
9238.28	1
9248.05	4
9257.81	3
9267.58	2
9277.34	4
9287.11	5
9296.88	5
9306.64	3
9316.41	4
9326.17	3
9335.94	5
9345.7	5
9355.47	4
9365.23	7
9375	0
9384.77	2
9394.53	4
9404.3	1
9414.06	9
9423.83	2
9433.59	3
9443.36	3
9453.12	4
9462.89	3
9472.66	6
9482.42	3
9492.19	7
9501.95	3
9511.72	3
9521.48	2
9531.25	4
9541.02	5
9550.78	2
9560.55	2
9570.31	1
9580.08	1
9589.84	4
9599.61	1
9609.38	2
9619.14	4
9628.91	3
9638.67	2
9648.44	3
9658.2	4
9667.97	6
9677.73	4
9687.5	3
9697.27	2
9707.03	3
9716.8	2
9726.56	4
9736.33	2
9746.09	7
9755.86	7
9765.62	3
9775.39	1
9785.16	7
9794.92	1
9804.69	2
9814.45	4
9824.22	3
9833.98	5
9843.75	1
9853.52	4
9863.28	3
9873.05	3
9882.81	3
9892.58	2
9902.34	4
9912.11	4
9921.88	5
9931.64	1
9941.41	3
9951.17	2
9960.94	4
9970.7	1
9980.47	1
9990.23	3
10000	3
10009.8	3
10019.5	3
10029.3	6
10039.1	4
10048.8	4
10058.6	3
10068.4	2
10078.1	2
10087.9	3
10097.7	2
10107.4	4
10117.2	2
10127	2
10136.7	6
10146.5	5
10156.2	3
10166	1
10175.8	2
10185.5	5
10195.3	3
10205.1	2
10214.8	1
10224.6	5
10234.4	5
10244.1	4
10253.9	2
10263.7	3
10273.4	0
10283.2	4
10293	5
10302.7	2
10312.5	2
10322.3	3
10332	2
10341.8	3
10351.6	3
10361.3	6
10371.1	2
10380.9	4
10390.6	1
10400.4	5
10410.2	4
10419.9	5
10429.7	1
10439.5	1
10449.2	4
10459	6
10468.8	3
10478.5	5
10488.3	3
10498	5
10507.8	0
10517.6	3
10527.3	2
10537.1	5
10546.9	4
10556.6	0
10566.4	2
10576.2	2
10585.9	1
10595.7	0
10605.5	7
10615.2	4
10625	2
10634.8	5
10644.5	2
10654.3	8
10664.1	5
10673.8	2
10683.6	3
10693.4	1
10703.1	2
10712.9	2
10722.7	0
10732.4	2
10742.2	2
10752	5
10761.7	3
10771.5	0
10781.2	6
10791	6
10800.8	3
10810.5	5
10820.3	5
10830.1	3
10839.8	5
10849.6	2
10859.4	0
10869.1	1
10878.9	3
10888.7	3
10898.4	3
10908.2	3
10918	5
10927.7	1
10937.5	1
10947.3	4
10957	2
10966.8	2
10976.6	3
10986.3	4
10996.1	2
11005.9	3
11015.6	2
11025.4	8
11035.2	2
11044.9	3
11054.7	6
11064.5	6
11074.2	3
11084	4
11093.8	4
11103.5	3
11113.3	3
11123	3
11132.8	4
11142.6	1
11152.3	3
11162.1	4
11171.9	2
11181.6	2
11191.4	5
11201.2	2
11210.9	6
11220.7	3
11230.5	4
11240.2	1
11250	6
11259.8	2
11269.5	3
11279.3	4
11289.1	6
11298.8	6
11308.6	4
11318.4	3
11328.1	1
11337.9	3
11347.7	2
11357.4	0
11367.2	3
11377	4
11386.7	2
11396.5	3
11406.2	4
11416	6
11425.8	3
11435.5	1
11445.3	3
11455.1	2
11464.8	4
11474.6	4
11484.4	0
11494.1	3
11503.9	4
11513.7	3
11523.4	2
11533.2	1
11543	3
11552.7	2
11562.5	6
11572.3	5
11582	3
11591.8	5
11601.6	4
11611.3	2
11621.1	2
11630.9	3
11640.6	2
11650.4	1
11660.2	5
11669.9	6
11679.7	1
11689.5	3
11699.2	1
11709	4
11718.8	3
11728.5	0
11738.3	4
11748	2
11757.8	4
11767.6	1
11777.3	0
11787.1	5
11796.9	4
11806.6	1
11816.4	1
11826.2	6
11835.9	2
11845.7	6
11855.5	2
11865.2	2
11875	3
11884.8	5
11894.5	1
11904.3	1
11914.1	3
11923.8	4
11933.6	1
11943.4	4
11953.1	2
11962.9	0
11972.7	1
11982.4	3
11992.2	3
12002	3
12011.7	5
12021.5	3
12031.2	2
12041	1
12050.8	2
12060.5	4
12070.3	2
12080.1	4
12089.8	4
12099.6	4
12109.4	4
12119.1	4
12128.9	1
12138.7	5
12148.4	1
12158.2	2
12168	1
12177.7	2
12187.5	2
12197.3	1
12207	3
12216.8	4
12226.6	4
12236.3	2
12246.1	1
12255.9	1
12265.6	1
12275.4	2
12285.2	2
12294.9	1
12304.7	1
12314.5	2
12324.2	7
12334	8
12343.8	1
12353.5	1
12363.3	3
12373	2
12382.8	2
12392.6	0
12402.3	2
12412.1	0
12421.9	1
12431.6	2
12441.4	1
12451.2	0
12460.9	8
12470.7	2
12480.5	2
12490.2	3
12500	2
12509.8	1
12519.5	1
12529.3	0
12539.1	2
12548.8	3
12558.6	5
12568.4	2
12578.1	3
12587.9	2
12597.7	3
12607.4	3
12617.2	4
12627	5
12636.7	2
12646.5	1
12656.2	2
12666	4
12675.8	3
12685.5	2
12695.3	1
12705.1	1
12714.8	0
12724.6	6
12734.4	2
12744.1	2
12753.9	6
12763.7	4
12773.4	4
12783.2	4
12793	3
12802.7	2
12812.5	2
12822.3	3
12832	4
12841.8	3
12851.6	1
12861.3	4
12871.1	5
12880.9	1
12890.6	3
12900.4	3
12910.2	0
12919.9	3
12929.7	4
12939.5	3
12949.2	5
12959	2
12968.8	3
12978.5	2
12988.3	4
12998	2
13007.8	2
13017.6	3
13027.3	4
13037.1	2
13046.9	4
13056.6	1
13066.4	2
13076.2	1
13085.9	1
13095.7	1
13105.5	3
13115.2	1
13125	0
13134.8	2
13144.5	3
13154.3	2
13164.1	2
13173.8	1
13183.6	2
13193.4	5
13203.1	1
13212.9	4
13222.7	8
13232.4	2
13242.2	2
13252	2
13261.7	1
13271.5	1
13281.2	2
13291	1
13300.8	0
13310.5	2
13320.3	2
13330.1	1
13339.8	1
13349.6	3
13359.4	1
13369.1	1
13378.9	6
13388.7	2
13398.4	1
13408.2	4
13418	2
13427.7	1
13437.5	2
13447.3	0
13457	2
13466.8	2
13476.6	1
13486.3	5
13496.1	1
13505.9	1
13515.6	3
13525.4	3
13535.2	2
13544.9	6
13554.7	2
13564.5	4
13574.2	1
13584	4
13593.8	1
13603.5	1
13613.3	3
13623	2
13632.8	2
13642.6	4
13652.3	4
13662.1	4
13671.9	0
13681.6	2
13691.4	2
13701.2	0
13710.9	3
13720.7	3
13730.5	0
13740.2	4
13750	5
13759.8	1
13769.5	3
13779.3	4
13789.1	3
13798.8	3
13808.6	5
13818.4	1
13828.1	3
13837.9	1
13847.7	4
13857.4	2
13867.2	0
13877	2
13886.7	4
13896.5	3
13906.2	2
13916	1
13925.8	4
13935.5	5
13945.3	3
13955.1	0
13964.8	2
13974.6	4
13984.4	3
13994.1	2
14003.9	1
14013.7	2
14023.4	2
14033.2	0
14043	1
14052.7	0
14062.5	0
14072.3	1
14082	1
14091.8	2
14101.6	0
14111.3	1
14121.1	5
14130.9	4
14140.6	3
14150.4	4
14160.2	3
14169.9	2
14179.7	3
14189.5	1
14199.2	2
14209	4
14218.8	0
14228.5	2
14238.3	1
14248	1
14257.8	1
14267.6	3
14277.3	2
14287.1	1
14296.9	0
14306.6	3
14316.4	1
14326.2	5
14335.9	4
14345.7	3
14355.5	5
14365.2	2
14375	4
14384.8	2
14394.5	1
14404.3	2
14414.1	0
14423.8	7
14433.6	2
14443.4	7
14453.1	5
14462.9	0
14472.7	0
14482.4	1
14492.2	1
14502	5
14511.7	3
14521.5	3
14531.2	3
14541	0
14550.8	1
14560.5	2
14570.3	1
14580.1	3
14589.8	3
14599.6	5
14609.4	2
14619.1	1
14628.9	5
14638.7	1
14648.4	2
14658.2	4
14668	4
14677.7	3
14687.5	6
14697.3	5
14707	4
14716.8	3
14726.6	4
14736.3	4
14746.1	3
14755.9	0
14765.6	3
14775.4	0
14785.2	2
14794.9	0
14804.7	2
14814.5	2
14824.2	1
14834	1
14843.8	4
14853.5	4
14863.3	1
14873	4
14882.8	4
14892.6	1
14902.3	2
14912.1	1
14921.9	2
14931.6	5
14941.4	4
14951.2	0
14960.9	4
14970.7	1
14980.5	0
14990.2	2
15000	2
15009.8	2
15019.5	2
15029.3	2
15039.1	1
15048.8	1
15058.6	3
15068.4	2
15078.1	2
15087.9	0
15097.7	1
15107.4	3
15117.2	4
15127	0
15136.7	4
15146.5	1
15156.2	1
15166	3
15175.8	2
15185.5	0
15195.3	1
15205.1	1
15214.8	1
15224.6	3
15234.4	0
15244.1	1
15253.9	4
15263.7	2
15273.4	1
15283.2	2
15293	2
15302.7	2
15312.5	2
15322.3	0
15332	1
15341.8	2
15351.6	4
15361.3	0
15371.1	0
15380.9	1
15390.6	2
15400.4	1
15410.2	1
15419.9	3
15429.7	1
15439.5	4
15449.2	0
15459	0
15468.8	8
15478.5	0
15488.3	4
15498	2
15507.8	2
15517.6	2
15527.3	2
15537.1	3
15546.9	3
15556.6	4
15566.4	2
15576.2	0
15585.9	5
15595.7	0
15605.5	1
15615.2	3
15625	4
15634.8	2
15644.5	1
15654.3	1
15664.1	3
15673.8	2
15683.6	3
15693.4	3
15703.1	0
15712.9	2
15722.7	1
15732.4	2
15742.2	3
15752	8
15761.7	1
15771.5	0
15781.2	4
15791	1
15800.8	0
15810.5	1
15820.3	2
15830.1	1
15839.8	1
15849.6	1
15859.4	2
15869.1	2
15878.9	2
15888.7	1
15898.4	1
15908.2	0
15918	0
15927.7	1
15937.5	1
15947.3	3
15957	3
15966.8	1
15976.6	1
15986.3	3
15996.1	2
16005.9	1
16015.6	3
16025.4	0
16035.2	2
16044.9	4
16054.7	1
16064.5	4
16074.2	4
16084	3
16093.8	2
16103.5	2
16113.3	1
16123	1
16132.8	2
16142.6	2
16152.3	1
16162.1	1
16171.9	3
16181.6	4
16191.4	1
16201.2	2
16210.9	0
16220.7	3
16230.5	0
16240.2	2
16250	3
16259.8	2
16269.5	3
16279.3	2
16289.1	1
16298.8	0
16308.6	1
16318.4	3
16328.1	1
16337.9	4
16347.7	3
16357.4	1
16367.2	2
16377	2
16386.7	1
16396.5	1
16406.2	2
16416	3
16425.8	0
16435.5	1
16445.3	3
16455.1	2
16464.8	3
16474.6	2
16484.4	2
16494.1	2
16503.9	4
16513.7	2
16523.4	2
16533.2	1
16543	2
16552.7	3
16562.5	3
16572.3	0
16582	1
16591.8	1
16601.6	1
16611.3	3
16621.1	1
16630.9	5
16640.6	2
16650.4	0
16660.2	2
16669.9	0
16679.7	3
16689.5	1
16699.2	2
16709	1
16718.8	1
16728.5	4
16738.3	3
16748	2
16757.8	4
16767.6	0
16777.3	3
16787.1	1
16796.9	1
16806.6	3
16816.4	1
16826.2	3
16835.9	3
16845.7	3
16855.5	1
16865.2	0
16875	0
16884.8	3
16894.5	0
16904.3	3
16914.1	1
16923.8	3
16933.6	2
16943.4	3
16953.1	3
16962.9	4
16972.7	2
16982.4	5
16992.2	1
17002	2
17011.7	1
17021.5	0
17031.2	1
17041	2
17050.8	1
17060.5	1
17070.3	3
17080.1	1
17089.8	2
17099.6	3
17109.4	3
17119.1	2
17128.9	1
17138.7	0
17148.4	4
17158.2	1
17168	3
17177.7	1
17187.5	3
17197.3	1
17207	0
17216.8	1
17226.6	2
17236.3	1
17246.1	0
17255.9	2
17265.6	2
17275.4	0
17285.2	2
17294.9	1
17304.7	4
17314.5	5
17324.2	1
17334	2
17343.8	2
17353.5	3
17363.3	1
17373	1
17382.8	0
17392.6	1
17402.3	1
17412.1	3
17421.9	0
17431.6	4
17441.4	1
17451.2	1
17460.9	1
17470.7	3
17480.5	2
17490.2	3
17500	2
17509.8	0
17519.5	3
17529.3	2
17539.1	4
17548.8	2
17558.6	2
17568.4	0
17578.1	1
17587.9	1
17597.7	0
17607.4	3
17617.2	0
17627	1
17636.7	1
17646.5	2
17656.2	1
17666	1
17675.8	2
17685.5	2
17695.3	2
17705.1	4
17714.8	1
17724.6	1
17734.4	2
17744.1	1
17753.9	0
17763.7	1
17773.4	0
17783.2	4
17793	1
17802.7	4
17812.5	0
17822.3	0
17832	0
17841.8	2
17851.6	0
17861.3	4
17871.1	1
17880.9	1
17890.6	3
17900.4	1
17910.2	3
17919.9	2
17929.7	3
17939.5	4
17949.2	1
17959	1
17968.8	2
17978.5	2
17988.3	1
17998	2
18007.8	3
18017.6	2
18027.3	3
18037.1	1
18046.9	3
18056.6	3
18066.4	3
18076.2	3
18085.9	2
18095.7	3
18105.5	1
18115.2	2
18125	2
18134.8	4
18144.5	0
18154.3	4
18164.1	2
18173.8	3
18183.6	0
18193.4	1
18203.1	0
18212.9	2
18222.7	1
18232.4	1
18242.2	1
18252	2
18261.7	0
18271.5	1
18281.2	3
18291	2
18300.8	0
18310.5	2
18320.3	1
18330.1	1
18339.8	0
18349.6	0
18359.4	1
18369.1	1
18378.9	2
18388.7	1
18398.4	0
18408.2	1
18418	1
18427.7	2
18437.5	2
18447.3	4
18457	1
18466.8	2
18476.6	0
18486.3	0
18496.1	0
18505.9	4
18515.6	1
18525.4	2
18535.2	0
18544.9	1
18554.7	0
18564.5	1
18574.2	2
18584	2
18593.8	1
18603.5	4
18613.3	0
18623	1
18632.8	3
18642.6	1
18652.3	2
18662.1	1
18671.9	3
18681.6	1
18691.4	3
18701.2	2
18710.9	4
18720.7	1
18730.5	1
18740.2	1
18750	1
18759.8	0
18769.5	1
18779.3	1
18789.1	1
18798.8	0
18808.6	1
18818.4	0
18828.1	1
18837.9	0
18847.7	5
18857.4	3
18867.2	0
18877	3
18886.7	5
18896.5	2
18906.2	4
18916	0
18925.8	1
18935.5	5
18945.3	1
18955.1	3
18964.8	3
18974.6	2
18984.4	1
18994.1	1
19003.9	3
19013.7	0
19023.4	2
19033.2	2
19043	3
19052.7	2
19062.5	3
19072.3	1
19082	4
19091.8	2
19101.6	2
19111.3	1
19121.1	1
19130.9	1
19140.6	2
19150.4	2
19160.2	2
19169.9	1
19179.7	4
19189.5	1
19199.2	3
19209	2
19218.8	2
19228.5	1
19238.3	0
19248	2
19257.8	1
19267.6	3
19277.3	0
19287.1	1
19296.9	2
19306.6	2
19316.4	2
19326.2	2
19335.9	0
19345.7	2
19355.5	3
19365.2	0
19375	2
19384.8	2
19394.5	2
19404.3	0
19414.1	2
19423.8	1
19433.6	2
19443.4	1
19453.1	2
19462.9	1
19472.7	1
19482.4	2
19492.2	0
19502	1
[truncated: 50 more rows]

## Sheet: Fig 2f
	2BOICz
Time (µs)	Counts
0	0
9.76563	0
19.5312	0
29.2969	0
39.0625	0
48.8281	0
58.5938	0
68.3594	0
78.125	0
87.8906	0
97.6562	0
107.422	0
117.188	0
126.953	0
136.719	0
146.484	0
156.25	3423
166.016	40000
175.781	30328
185.547	17240
195.312	10779
205.078	7092
214.844	4955
224.609	3534
234.375	2624
244.141	1925
253.906	1479
263.672	1157
273.438	911
283.203	720
292.969	570
302.734	499
312.5	380
322.266	333
332.031	291
341.797	255
351.562	187
361.328	206
371.094	146
380.859	145
390.625	146
400.391	112
410.156	104
419.922	93
429.688	82
439.453	89
449.219	76
458.984	67
468.75	58
478.516	67
488.281	55
498.047	60
507.812	49
517.578	40
527.344	50
537.109	29
546.875	45
556.641	30
566.406	32
576.172	40
585.938	32
595.703	43
605.469	33
615.234	31
625	35
634.766	28
644.531	26
654.297	35
664.062	36
673.828	35
683.594	32
693.359	28
703.125	31
712.891	27
722.656	22
732.422	17
742.188	38
751.953	17
761.719	22
771.484	24
781.25	34
791.016	26
800.781	19
810.547	29
820.312	21
830.078	20
839.844	23
849.609	24
859.375	9
869.141	24
878.906	27
888.672	18
898.438	23
908.203	20
917.969	13
927.734	23
937.5	12
947.266	23
957.031	19
966.797	18
976.562	31
986.328	22
996.094	22
1005.86	19
1015.62	15
1025.39	10
1035.16	15
1044.92	20
1054.69	16
1064.45	10
1074.22	18
1083.98	19
1093.75	21
1103.52	19
1113.28	22
1123.05	12
1132.81	16
1142.58	11
1152.34	11
1162.11	16
1171.88	13
1181.64	21
1191.41	10
1201.17	14
1210.94	21
1220.7	20
1230.47	20
1240.23	17
1250	20
1259.77	15
1269.53	22
1279.3	11
1289.06	11
1298.83	8
1308.59	12
1318.36	18
1328.12	16
1337.89	16
1347.66	11
1357.42	23
1367.19	18
1376.95	7
1386.72	14
1396.48	16
1406.25	10
1416.02	12
1425.78	14
1435.55	10
1445.31	18
1455.08	9
1464.84	10
1474.61	7
1484.38	13
1494.14	9
1503.91	21
1513.67	16
1523.44	15
1533.2	11
1542.97	13
1552.73	14
1562.5	14
1572.27	12
1582.03	10
1591.8	15
1601.56	8
1611.33	8
1621.09	13
1630.86	16
1640.62	4
1650.39	9
1660.16	1
1669.92	13
1679.69	17
1689.45	14
1699.22	2
1708.98	5
1718.75	10
1728.52	12
1738.28	14
1748.05	9
1757.81	12
1767.58	10
1777.34	8
1787.11	8
1796.88	11
1806.64	6
1816.41	7
1826.17	9
1835.94	3
1845.7	7
1855.47	9
1865.23	7
1875	5
1884.77	9
1894.53	11
1904.3	8
1914.06	6
1923.83	5
1933.59	8
1943.36	9
1953.12	11
1962.89	9
1972.66	6
1982.42	9
1992.19	4
2001.95	9
2011.72	10
2021.48	10
2031.25	9
2041.02	7
2050.78	10
2060.55	9
2070.31	8
2080.08	6
2089.84	16
2099.61	9
2109.38	4
2119.14	5
2128.91	8
2138.67	6
2148.44	8
2158.2	5
2167.97	10
2177.73	16
2187.5	9
2197.27	5
2207.03	6
2216.8	4
2226.56	4
2236.33	5
2246.09	5
2255.86	12
2265.62	6
2275.39	9
2285.16	8
2294.92	12
2304.69	5
2314.45	8
2324.22	6
2333.98	6
2343.75	6
2353.52	10
2363.28	8
2373.05	9
2382.81	7
2392.58	6
2402.34	3
2412.11	9
2421.88	9
2431.64	11
2441.41	4
2451.17	13
2460.94	6
2470.7	4
2480.47	7
2490.23	10
2500	11
2509.77	10
2519.53	7
2529.3	5
2539.06	8
2548.83	18
2558.59	8
2568.36	12
2578.12	9
2587.89	8
2597.66	4
2607.42	3
2617.19	3
2626.95	9
2636.72	8
2646.48	7
2656.25	5
2666.02	7
2675.78	9
2685.55	3
2695.31	4
2705.08	4
2714.84	4
2724.61	7
2734.38	5
2744.14	3
2753.91	5
2763.67	4
2773.44	4
2783.2	7
2792.97	4
2802.73	4
2812.5	3
2822.27	3
2832.03	4
2841.8	8
2851.56	3
2861.33	2
2871.09	4
2880.86	10
2890.62	5
2900.39	3
2910.16	6
2919.92	6
2929.69	7
2939.45	5
2949.22	11
2958.98	5
2968.75	2
2978.52	7
2988.28	7
2998.05	4
3007.81	5
3017.58	5
3027.34	10
3037.11	6
3046.88	8
3056.64	6
3066.41	5
3076.17	9
3085.94	5
3095.7	2
3105.47	2
3115.23	8
3125	4
3134.77	7
3144.53	6
3154.3	5
3164.06	5
3173.83	4
3183.59	6
3193.36	6
3203.12	6
3212.89	9
3222.66	7
3232.42	7
3242.19	5
3251.95	2
3261.72	3
3271.48	5
3281.25	7
3291.02	5
3300.78	10
3310.55	9
3320.31	8
3330.08	6
3339.84	3
3349.61	0
3359.38	4
3369.14	6
3378.91	5
3388.67	7
3398.44	3
3408.2	5
3417.97	5
3427.73	3
3437.5	4
3447.27	5
3457.03	4
3466.8	8
3476.56	3
3486.33	6
3496.09	6
3505.86	8
3515.62	11
3525.39	9
3535.16	4
3544.92	7
3554.69	10
3564.45	4
3574.22	12
3583.98	7
3593.75	8
3603.52	4
3613.28	3
3623.05	3
3632.81	8
3642.58	6
3652.34	4
3662.11	5
3671.88	9
3681.64	5
3691.41	6
3701.17	5
3710.94	3
3720.7	8
3730.47	7
3740.23	9
3750	5
3759.77	5
3769.53	1
3779.3	5
3789.06	5
3798.83	6
3808.59	4
3818.36	6
3828.12	1
3837.89	7
3847.66	5
3857.42	4
3867.19	2
3876.95	8
3886.72	5
3896.48	3
3906.25	7
3916.02	1
3925.78	5
3935.55	6
3945.31	5
3955.08	6
3964.84	10
3974.61	6
3984.38	3
3994.14	7
4003.91	2
4013.67	2
4023.44	7
4033.2	7
4042.97	8
4052.73	8
4062.5	4
4072.27	9
4082.03	1
4091.8	1
4101.56	7
4111.33	9
4121.09	6
4130.86	6
4140.62	7
4150.39	4
4160.16	3
4169.92	3
4179.69	3
4189.45	5
4199.22	7
4208.98	3
4218.75	3
4228.52	5
4238.28	6
4248.05	3
4257.81	1
4267.58	6
4277.34	3
4287.11	1
4296.88	3
4306.64	3
4316.41	5
4326.17	8
4335.94	2
4345.7	8
4355.47	5
4365.23	7
4375	4
4384.77	3
4394.53	5
4404.3	4
4414.06	4
4423.83	6
4433.59	3
4443.36	3
4453.12	4
4462.89	7
4472.66	2
4482.42	7
4492.19	5
4501.95	3
4511.72	2
4521.48	2
4531.25	4
4541.02	7
4550.78	4
4560.55	2
4570.31	4
4580.08	2
4589.84	2
4599.61	2
4609.38	3
4619.14	8
4628.91	2
4638.67	5
4648.44	5
4658.2	2
4667.97	5
4677.73	4
4687.5	3
4697.27	3
4707.03	2
4716.8	5
4726.56	6
4736.33	4
4746.09	5
4755.86	2
4765.62	2
4775.39	5
4785.16	4
4794.92	2
4804.69	2
4814.45	5
4824.22	3
4833.98	6
4843.75	3
4853.52	7
4863.28	5
4873.05	9
4882.81	2
4892.58	4
4902.34	4
4912.11	7
4921.88	6
4931.64	10
4941.41	3
4951.17	9
4960.94	7
4970.7	7
4980.47	2
4990.23	3
5000	2
5009.77	7
5019.53	5
5029.3	5
5039.06	4
5048.83	4
5058.59	2
5068.36	5
5078.12	4
5087.89	1
5097.66	5
5107.42	4
5117.19	0
5126.95	3
5136.72	6
5146.48	3
5156.25	3
5166.02	2
5175.78	5
5185.55	4
5195.31	3
5205.08	4
5214.84	5
5224.61	3
5234.38	4
5244.14	1
5253.91	2
5263.67	7
5273.44	9
5283.2	2
5292.97	4
5302.73	4
5312.5	5
5322.27	3
5332.03	8
5341.8	5
5351.56	2
5361.33	5
5371.09	5
5380.86	9
5390.62	3
5400.39	5
5410.16	4
5419.92	4
5429.69	3
5439.45	1
5449.22	4
5458.98	1
5468.75	2
5478.52	2
5488.28	4
5498.05	4
5507.81	5
5517.58	5
5527.34	2
5537.11	7
5546.88	5
5556.64	5
5566.41	3
5576.17	4
5585.94	3
5595.7	1
5605.47	5
5615.23	1
5625	2
5634.77	2
5644.53	3
5654.3	3
5664.06	2
5673.83	4
5683.59	4
5693.36	2
5703.12	4
5712.89	4
5722.66	3
5732.42	3
5742.19	6
5751.95	5
5761.72	5
5771.48	6
5781.25	4
5791.02	6
5800.78	3
5810.55	6
5820.31	3
5830.08	5
5839.84	3
5849.61	3
5859.38	6
5869.14	3
5878.91	2
5888.67	3
5898.44	4
5908.2	5
5917.97	4
5927.73	3
5937.5	3
5947.27	2
5957.03	8
5966.8	2
5976.56	3
5986.33	1
5996.09	6
6005.86	6
6015.62	2
6025.39	6
6035.16	3
6044.92	2
6054.69	4
6064.45	3
6074.22	4
6083.98	3
6093.75	4
6103.52	1
6113.28	2
6123.05	2
6132.81	4
6142.58	1
6152.34	5
6162.11	3
6171.88	3
6181.64	0
6191.41	8
6201.17	5
6210.94	5
6220.7	0
6230.47	0
6240.23	6
6250	4
6259.77	6
6269.53	3
6279.3	2
6289.06	1
6298.83	3
6308.59	3
6318.36	2
6328.12	3
6337.89	0
6347.66	8
6357.42	4
6367.19	3
6376.95	4
6386.72	9
6396.48	1
6406.25	2
6416.02	5
6425.78	4
6435.55	3
6445.31	2
6455.08	4
6464.84	6
6474.61	1
6484.38	3
6494.14	4
6503.91	4
6513.67	1
6523.44	3
6533.2	4
6542.97	6
6552.73	1
6562.5	2
6572.27	5
6582.03	2
6591.8	2
6601.56	12
6611.33	7
6621.09	4
6630.86	7
6640.62	2
6650.39	3
6660.16	5
6669.92	0
6679.69	3
6689.45	1
6699.22	2
6708.98	2
6718.75	3
6728.52	4
6738.28	4
6748.05	0
6757.81	4
6767.58	4
6777.34	2
6787.11	5
6796.88	3
6806.64	6
6816.41	3
6826.17	12
6835.94	4
6845.7	3
6855.47	3
6865.23	4
6875	3
6884.77	6
6894.53	6
6904.3	4
6914.06	1
6923.83	2
6933.59	2
6943.36	3
6953.12	3
6962.89	3
6972.66	3
6982.42	1
6992.19	3
7001.95	4
7011.72	4
7021.48	3
7031.25	2
7041.02	5
7050.78	3
7060.55	3
7070.31	3
7080.08	2
7089.84	4
7099.61	2
7109.38	4
7119.14	4
7128.91	1
7138.67	3
7148.44	6
7158.2	5
7167.97	6
7177.73	3
7187.5	2
7197.27	3
7207.03	5
7216.8	4
7226.56	1
7236.33	6
7246.09	4
7255.86	8
7265.62	1
7275.39	3
7285.16	3
7294.92	0
7304.69	6
7314.45	4
7324.22	4
7333.98	4
7343.75	1
7353.52	4
7363.28	4
7373.05	5
7382.81	4
7392.58	1
7402.34	0
7412.11	2
7421.88	7
7431.64	3
7441.41	0
7451.17	3
7460.94	1
7470.7	4
7480.47	0
7490.23	3
7500	5
7509.77	1
7519.53	2
7529.3	1
7539.06	3
7548.83	4
7558.59	5
7568.36	1
7578.12	2
7587.89	3
7597.66	6
7607.42	5
7617.19	4
7626.95	3
7636.72	0
7646.48	1
7656.25	4
7666.02	1
7675.78	4
7685.55	4
7695.31	1
7705.08	3
7714.84	2
7724.61	3
7734.38	4
7744.14	4
7753.91	2
7763.67	5
7773.44	3
7783.2	2
7792.97	3
7802.73	4
7812.5	2
7822.27	3
7832.03	1
7841.8	3
7851.56	2
7861.33	6
7871.09	1
7880.86	3
7890.62	3
7900.39	1
7910.16	1
7919.92	5
7929.69	1
7939.45	2
7949.22	3
7958.98	4
7968.75	4
7978.52	3
7988.28	5
7998.05	6
8007.81	3
8017.58	1
8027.34	0
8037.11	3
8046.88	2
8056.64	2
8066.41	1
8076.17	3
8085.94	5
8095.7	1
8105.47	2
8115.23	4
8125	4
8134.77	2
8144.53	4
8154.3	1
8164.06	3
8173.83	5
8183.59	2
8193.36	2
8203.12	5
8212.89	2
8222.66	1
8232.42	5
8242.19	1
8251.95	4
8261.72	6
8271.48	3
8281.25	2
8291.02	0
8300.78	4
8310.55	1
8320.31	1
8330.08	2
8339.84	4
8349.61	4
8359.38	3
8369.14	4
8378.91	1
8388.67	2
8398.44	6
8408.2	3
8417.97	2
8427.73	4
8437.5	1
8447.27	4
8457.03	2
8466.8	2
8476.56	4
8486.33	4
8496.09	3
8505.86	3
8515.62	0
8525.39	6
8535.16	6
8544.92	2
8554.69	3
8564.45	2
8574.22	4
8583.98	4
8593.75	1
8603.52	0
8613.28	3
8623.05	2
8632.81	6
8642.58	1
8652.34	0
8662.11	2
8671.88	4
8681.64	4
8691.41	2
8701.17	1
8710.94	5
8720.7	5
8730.47	3
8740.23	5
8750	3
8759.77	4
8769.53	2
8779.3	5
8789.06	2
8798.83	1
8808.59	1
8818.36	6
8828.12	6
8837.89	2
8847.66	5
8857.42	5
8867.19	0
8876.95	2
8886.72	0
8896.48	3
8906.25	8
8916.02	1
8925.78	1
8935.55	2
8945.31	2
8955.08	3
8964.84	3
8974.61	2
8984.38	3
8994.14	3
9003.91	0
9013.67	1
9023.44	2
9033.2	1
9042.97	4
9052.73	1
9062.5	3
9072.27	3
9082.03	1
9091.8	1
9101.56	1
9111.33	5
9121.09	3
9130.86	4
9140.62	4
9150.39	2
9160.16	2
9169.92	1
9179.69	3
9189.45	2
9199.22	0
9208.98	3
9218.75	4
9228.52	3
9238.28	3
9248.05	2
9257.81	0
9267.58	2
9277.34	4
9287.11	3
9296.88	3
9306.64	1
9316.41	0
9326.17	2
9335.94	2
9345.7	5
9355.47	0
9365.23	2
9375	0
9384.77	3
9394.53	2
9404.3	3
9414.06	4
9423.83	1
9433.59	1
9443.36	5
9453.12	2
9462.89	5
9472.66	4
9482.42	2
9492.19	3
9501.95	4
9511.72	1
9521.48	1
9531.25	1
9541.02	2
9550.78	8
9560.55	2
9570.31	4
9580.08	5
9589.84	2
9599.61	4
9609.38	2
9619.14	0
9628.91	0
9638.67	4
9648.44	0
9658.2	3
9667.97	2
9677.73	1
9687.5	1
9697.27	2
9707.03	4
9716.8	2
9726.56	2
9736.33	3
9746.09	7
9755.86	1
9765.62	3
9775.39	5
9785.16	1
9794.92	4
9804.69	3
9814.45	1
9824.22	4
9833.98	2
9843.75	1
9853.52	2
9863.28	4
9873.05	2
9882.81	2
9892.58	4
9902.34	1
9912.11	2
9921.88	1
9931.64	1
9941.41	1
9951.17	0
9960.94	1
9970.7	1
9980.47	0
9990.23	4
10000	0
10009.8	3
10019.5	3
10029.3	3
10039.1	4
10048.8	5
10058.6	4
10068.4	4
10078.1	2
10087.9	1
10097.7	2
10107.4	3
10117.2	0
10127	5
10136.7	2
10146.5	0
10156.2	3
10166	4
10175.8	2
10185.5	0
10195.3	2
10205.1	3
10214.8	3
10224.6	2
10234.4	3
10244.1	2
10253.9	1
10263.7	6
10273.4	5
10283.2	3
10293	2
10302.7	0
10312.5	0
10322.3	0
10332	3
10341.8	3
10351.6	2
10361.3	5
10371.1	3
10380.9	3
10390.6	3
10400.4	1
10410.2	3
10419.9	1
10429.7	2
10439.5	3
10449.2	2
10459	1
10468.8	1
10478.5	1
10488.3	0
10498	3
10507.8	3
10517.6	1
10527.3	0
10537.1	1
10546.9	3
10556.6	3
10566.4	2
10576.2	2
10585.9	1
10595.7	3
10605.5	3
10615.2	0
10625	2
10634.8	1
10644.5	5
10654.3	1
10664.1	0
10673.8	3
10683.6	1
10693.4	2
10703.1	1
10712.9	1
10722.7	2
10732.4	1
10742.2	1
10752	1
10761.7	5
10771.5	2
10781.2	0
10791	2
10800.8	2
10810.5	0
10820.3	4
10830.1	2
10839.8	1
10849.6	1
10859.4	1
10869.1	2
10878.9	0
10888.7	1
10898.4	1
10908.2	2
10918	3
10927.7	1
10937.5	2
10947.3	2
10957	1
10966.8	3
10976.6	1
10986.3	2
10996.1	1
11005.9	3
11015.6	0
11025.4	1
11035.2	2
11044.9	5
11054.7	2
11064.5	2
11074.2	1
11084	3
11093.8	0
11103.5	1
11113.3	3
11123	1
11132.8	2
11142.6	2
11152.3	1
11162.1	1
11171.9	2
11181.6	4
11191.4	3
11201.2	2
11210.9	1
11220.7	0
11230.5	0
11240.2	1
11250	2
11259.8	1
11269.5	5
11279.3	1
11289.1	2
11298.8	1
11308.6	4
11318.4	5
11328.1	2
11337.9	1
11347.7	2
11357.4	5
11367.2	2
11377	1
11386.7	2
11396.5	0
11406.2	5
11416	0
11425.8	4
11435.5	2
11445.3	3
11455.1	4
11464.8	2
11474.6	2
11484.4	0
11494.1	4
11503.9	3
11513.7	2
11523.4	2
11533.2	5
11543	1
11552.7	0
11562.5	2
11572.3	0
11582	2
11591.8	1
11601.6	1
11611.3	1
11621.1	1
11630.9	4
11640.6	2
11650.4	2
11660.2	1
11669.9	0
11679.7	2
11689.5	3
11699.2	2
11709	1
11718.8	0
11728.5	1
11738.3	3
11748	4
11757.8	4
11767.6	0
11777.3	2
11787.1	2
11796.9	6
11806.6	4
11816.4	5
11826.2	5
11835.9	2
11845.7	1
11855.5	4
11865.2	1
11875	3
11884.8	2
11894.5	1
11904.3	3
11914.1	3
11923.8	0
11933.6	2
11943.4	1
11953.1	1
11962.9	1
11972.7	3
11982.4	2
11992.2	0
12002	3
12011.7	0
12021.5	2
12031.2	1
12041	2
12050.8	1
12060.5	1
12070.3	1
12080.1	1
12089.8	1
12099.6	1
12109.4	0
12119.1	3
12128.9	1
12138.7	2
12148.4	2
12158.2	3
12168	2
12177.7	1
12187.5	2
12197.3	1
12207	1
12216.8	3
12226.6	2
12236.3	3
12246.1	1
12255.9	3
12265.6	1
12275.4	2
12285.2	3
12294.9	0
12304.7	4
12314.5	5
12324.2	2
12334	1
12343.8	3
12353.5	2
12363.3	1
12373	4
12382.8	5
12392.6	0
12402.3	2
12412.1	1
12421.9	1
12431.6	0
12441.4	4
12451.2	3
12460.9	1
12470.7	2
12480.5	3
12490.2	3
12500	5
12509.8	2
12519.5	0
12529.3	0
12539.1	4
12548.8	4
12558.6	3
12568.4	1
12578.1	2
12587.9	4
12597.7	1
12607.4	4
12617.2	1
12627	2
12636.7	1
12646.5	1
12656.2	2
12666	1
12675.8	1
12685.5	0
12695.3	2
12705.1	1
12714.8	1
12724.6	0
12734.4	4
12744.1	1
12753.9	1
12763.7	2
12773.4	5
12783.2	2
12793	1
12802.7	2
12812.5	1
12822.3	2
12832	1
12841.8	2
12851.6	0
12861.3	1
12871.1	1
12880.9	0
12890.6	2
12900.4	2
12910.2	1
12919.9	0
12929.7	0
12939.5	1
12949.2	1
12959	2
12968.8	0
12978.5	2
12988.3	3
12998	0
13007.8	1
13017.6	2
13027.3	4
13037.1	1
13046.9	2
13056.6	3
13066.4	0
13076.2	3
13085.9	2
13095.7	0
13105.5	2
13115.2	2
13125	2
13134.8	2
13144.5	2
13154.3	3
13164.1	1
13173.8	3
13183.6	2
13193.4	2
13203.1	4
13212.9	3
13222.7	1
13232.4	1
13242.2	4
13252	4
13261.7	4
13271.5	4
13281.2	1
13291	3
13300.8	0
13310.5	1
13320.3	2
13330.1	2
13339.8	2
13349.6	3
13359.4	0
13369.1	5
13378.9	0
13388.7	2
13398.4	1
13408.2	2
13418	0
13427.7	2
13437.5	2
13447.3	2
13457	2
13466.8	0
13476.6	0
13486.3	0
13496.1	1
13505.9	2
13515.6	3
13525.4	5
13535.2	2
13544.9	0
13554.7	2
13564.5	3
13574.2	2
13584	3
13593.8	1
13603.5	3
13613.3	0
13623	2
13632.8	1
13642.6	3
13652.3	2
13662.1	1
13671.9	0
13681.6	2
13691.4	2
13701.2	3
13710.9	0
13720.7	1
13730.5	1
13740.2	3
13750	3
13759.8	3
13769.5	2
13779.3	2
13789.1	0
13798.8	1
13808.6	2
13818.4	4
13828.1	0
13837.9	3
13847.7	0
13857.4	1
13867.2	2
13877	0
13886.7	1
13896.5	0
13906.2	1
13916	1
13925.8	3
13935.5	1
13945.3	0
13955.1	4
13964.8	4
13974.6	1
13984.4	2
13994.1	3
14003.9	1
14013.7	4
14023.4	3
14033.2	2
14043	1
14052.7	1
14062.5	4
14072.3	1
14082	2
14091.8	3
14101.6	1
14111.3	1
14121.1	0
14130.9	2
14140.6	2
14150.4	1
14160.2	0
14169.9	2
14179.7	0
14189.5	1
14199.2	2
14209	0
14218.8	2
14228.5	0
14238.3	2
14248	2
14257.8	0
14267.6	2
14277.3	3
14287.1	2
14296.9	1
14306.6	1
14316.4	2
14326.2	3
14335.9	0
14345.7	0
14355.5	3
14365.2	2
14375	1
14384.8	2
14394.5	2
14404.3	2
14414.1	3
14423.8	2
14433.6	4
14443.4	1
14453.1	2
14462.9	1
14472.7	3
14482.4	1
14492.2	0
14502	0
14511.7	3
14521.5	1
14531.2	2
14541	1
14550.8	2
14560.5	1
14570.3	2
14580.1	2
14589.8	1
14599.6	1
14609.4	1
14619.1	2
14628.9	1
14638.7	2
14648.4	2
14658.2	1
14668	3
14677.7	1
14687.5	1
14697.3	2
14707	3
14716.8	4
14726.6	0
14736.3	2
14746.1	2
14755.9	2
14765.6	0
14775.4	1
14785.2	1
14794.9	4
14804.7	2
14814.5	0
14824.2	3
14834	1
14843.8	0
14853.5	4
14863.3	1
14873	2
14882.8	1
14892.6	0
14902.3	1
14912.1	1
14921.9	2
14931.6	0
14941.4	1
14951.2	0
14960.9	1
14970.7	3
14980.5	0
14990.2	0
15000	1
15009.8	1
15019.5	4
15029.3	0
15039.1	1
15048.8	2
15058.6	0
15068.4	4
15078.1	1
15087.9	0
15097.7	3
15107.4	1
15117.2	0
15127	0
15136.7	1
15146.5	4
15156.2	0
15166	2
15175.8	1
15185.5	1
15195.3	2
15205.1	1
15214.8	0
15224.6	1
15234.4	2
15244.1	1
15253.9	1
15263.7	2
15273.4	0
15283.2	2
15293	0
15302.7	1
15312.5	2
15322.3	2
15332	0
15341.8	1
15351.6	4
15361.3	1
15371.1	0
15380.9	1
15390.6	2
15400.4	3
15410.2	1
15419.9	0
15429.7	0
15439.5	0
15449.2	2
15459	1
15468.8	1
15478.5	6
15488.3	0
15498	2
15507.8	1
15517.6	1
15527.3	1
15537.1	0
15546.9	2
15556.6	1
15566.4	3
15576.2	0
15585.9	0
15595.7	1
15605.5	2
15615.2	1
15625	0
15634.8	2
15644.5	4
15654.3	4
15664.1	2
15673.8	2
15683.6	0
15693.4	3
15703.1	0
15712.9	2
15722.7	2
15732.4	0
15742.2	1
15752	3
15761.7	1
15771.5	1
15781.2	1
15791	1
15800.8	1
15810.5	1
15820.3	2
15830.1	2
15839.8	0
15849.6	1
15859.4	2
15869.1	3
15878.9	2
15888.7	1
15898.4	1
15908.2	1
15918	3
15927.7	2
15937.5	2
15947.3	1
15957	2
15966.8	1
15976.6	2
15986.3	1
15996.1	1
16005.9	2
16015.6	1
16025.4	0
16035.2	0
16044.9	1
16054.7	3
16064.5	2
16074.2	1
16084	2
16093.8	1
16103.5	1
16113.3	2
16123	3
16132.8	4
16142.6	0
16152.3	0
16162.1	2
16171.9	0
16181.6	3
16191.4	0
16201.2	0
16210.9	0
16220.7	2
16230.5	1
16240.2	2
16250	1
16259.8	0
16269.5	2
16279.3	1
16289.1	0
16298.8	4
16308.6	1
16318.4	1
16328.1	2
16337.9	0
16347.7	0
16357.4	3
16367.2	1
16377	0
16386.7	3
16396.5	2
16406.2	0
16416	1
16425.8	1
16435.5	1
16445.3	2
16455.1	3
16464.8	3
16474.6	2
16484.4	0
16494.1	1
16503.9	4
16513.7	1
16523.4	3
16533.2	0
16543	2
16552.7	2
16562.5	1
16572.3	1
16582	3
16591.8	2
16601.6	0
16611.3	0
16621.1	1
16630.9	3
16640.6	2
16650.4	1
16660.2	1
16669.9	0
16679.7	1
16689.5	2
16699.2	3
16709	1
16718.8	0
16728.5	0
16738.3	2
16748	0
16757.8	0
16767.6	0
16777.3	2
16787.1	1
16796.9	1
16806.6	0
16816.4	0
16826.2	0
16835.9	0
16845.7	2
16855.5	3
16865.2	0
16875	4
16884.8	1
16894.5	1
16904.3	1
16914.1	0
16923.8	3
16933.6	2
16943.4	0
16953.1	1
16962.9	1
16972.7	0
16982.4	3
16992.2	3
17002	1
17011.7	2
17021.5	0
17031.2	2
17041	0
17050.8	0
17060.5	1
17070.3	2
17080.1	0
17089.8	1
17099.6	0
17109.4	3
17119.1	1
17128.9	0
17138.7	2
17148.4	0
17158.2	0
17168	0
17177.7	1
17187.5	1
17197.3	1
17207	0
17216.8	0
17226.6	1
17236.3	1
17246.1	2
17255.9	0
17265.6	1
17275.4	2
17285.2	1
17294.9	2
17304.7	2
17314.5	3
17324.2	2
17334	0
17343.8	2
17353.5	5
17363.3	0
17373	1
17382.8	1
17392.6	1
17402.3	2
17412.1	2
17421.9	2
17431.6	0
17441.4	2
17451.2	2
17460.9	1
17470.7	3
17480.5	0
17490.2	2
17500	1
17509.8	2
17519.5	0
17529.3	1
17539.1	2
17548.8	1
17558.6	0
17568.4	2
17578.1	1
17587.9	2
17597.7	2
17607.4	1
17617.2	4
17627	1
17636.7	3
17646.5	1
17656.2	0
17666	0
17675.8	2
17685.5	0
17695.3	3
17705.1	0
17714.8	2
17724.6	0
17734.4	4
17744.1	0
17753.9	1
17763.7	0
17773.4	0
17783.2	2
17793	0
17802.7	1
17812.5	0
17822.3	0
17832	1
17841.8	1
17851.6	0
17861.3	1
17871.1	0
17880.9	0
17890.6	0
17900.4	0
17910.2	0
17919.9	3
17929.7	3
17939.5	2
17949.2	0
17959	2
17968.8	0
17978.5	2
17988.3	2
17998	3
18007.8	0
18017.6	2
18027.3	2
18037.1	1
18046.9	3
18056.6	0
18066.4	0
18076.2	0
18085.9	3
18095.7	0
18105.5	0
18115.2	0
18125	0
18134.8	1
18144.5	2
18154.3	3
18164.1	2
18173.8	0
18183.6	0
18193.4	1
18203.1	2
18212.9	1
18222.7	0
18232.4	1
18242.2	0
18252	1
18261.7	4
18271.5	1
18281.2	1
18291	2
18300.8	1
18310.5	1
18320.3	0
18330.1	3
18339.8	0
18349.6	1
18359.4	0
18369.1	4
18378.9	1
18388.7	1
18398.4	2
18408.2	2
18418	1
18427.7	1
18437.5	0
18447.3	1
18457	2
18466.8	0
18476.6	1
18486.3	2
18496.1	4
18505.9	2
18515.6	2
18525.4	0
18535.2	0
18544.9	5
18554.7	2
18564.5	2
18574.2	0
18584	2
18593.8	1
18603.5	2
18613.3	1
18623	0
18632.8	2
18642.6	0
18652.3	2
18662.1	2
18671.9	2
18681.6	0
18691.4	2
18701.2	1
18710.9	2
18720.7	2
18730.5	1
18740.2	3
18750	1
18759.8	0
18769.5	1
18779.3	1
18789.1	0
18798.8	1
18808.6	0
18818.4	0
18828.1	2
18837.9	0
18847.7	1
18857.4	1
18867.2	0
18877	2
18886.7	0
18896.5	1
18906.2	1
18916	1
18925.8	1
18935.5	2
18945.3	1
18955.1	0
18964.8	0
18974.6	2
18984.4	1
18994.1	0
19003.9	2
19013.7	2
19023.4	1
19033.2	0
19043	3
19052.7	2
19062.5	1
19072.3	1
19082	0
19091.8	2
19101.6	2
19111.3	2
19121.1	2
19130.9	2
19140.6	0
19150.4	0
19160.2	0
19169.9	0
19179.7	1
19189.5	2
19199.2	2
19209	1
19218.8	1
19228.5	1
19238.3	0
19248	0
19257.8	0
19267.6	1
19277.3	0
19287.1	0
19296.9	2
19306.6	0
19316.4	3
19326.2	3
19335.9	0
19345.7	1
19355.5	2
19365.2	1
19375	1
19384.8	4
19394.5	2
19404.3	1
19414.1	3
19423.8	4
19433.6	1
19443.4	0
19453.1	0
19462.9	2
19472.7	2
19482.4	1
19492.2	2
19502	1
[truncated: 50 more rows]
