# Supplementary material for: High-efficiency and stable short-delayed fluorescence emitters with hybrid long- and short-range charge-transfer excitations
Source: Nat Commun. 2023 Apr 26;14:2394. doi: 10.1038/s41467-023-38086-4 (PMC10133342; doi:10.1038/s41467-023-38086-4)
Supplement: Supplementary file 3 — Source Data [file 41467_2023_38086_MOESM3_ESM.zip › Source Data/original data of Fig 3.xlsx]

## Sheet: Fig 3b
	2BOICz	1BOICz	1TICz
wavelength/nm	normalized intensity	normalized intensity	normalized intensity
347.2	0.00125	-0.000226157	-0.000208351
348	0.000312548	-0.000565486	0.000482943
348.7	0.00266	-0.000905565	0.00075429
349.5	0.000626301	0	0.000273441
350.3	0.0011	0.000453813	-0.000273022
351	-0.0022	0.00114	0.000613332
351.8	-0.000314137	0.000795578	-0.000817078
352.5	0.000785753	0.000909874	0.000340414
353.3	0.000471945	-0.000455312	-0.000136249
354.1	-0.0022	0.000227843	0.000204374
354.8	0.000157644	0.00103	0.000272813
355.6	-0.00126	0.000342702	0.000136563
356.3	0.0019	0.00206	-0.000205002
357.1	0.00126	-0.00022878	0.000136877
357.9	0.000790137	0.000685966	0.0013
358.6	-0.000157753	-0.000456624	0.000616785
359.4	-0.00031474	0.000341765	0.000617308
360.1	-0.00094137	0.00114	0.00144
360.9	0.000156438	0.000452876	0.000893575
361.7	0.00093589	0.00102	0.000206467
362.4	-0.000777534	-0.000225033	0.000964734
363.2	-0.00124	0.000897508	0.000137819
363.9	0.00124	0.000223534	-0.000137819
364.7	-0.000769315	0.000779464	0.00068784
365.5	0.000612603	0.00011083	0.00068627
366.2	-0.000152329	0	0.000684282
367	0.000151452	0.000876897	6.82189e-05
367.7	-0.0012	0.000871651	0.00020406
368.5	-0.000747945	0.000974143	0.000339054
369.3	0.00163	0.000645119	0.000202805
370	0.00148	0.00107	0.000606216
370.8	0.00191	-0.000106071	0.000134157
371.5	-0.00131	-0.000948098	0.00046735
372.3	-0.00116	0.000837549	0.00113
373.1	0.00129	0.000832303	0.00112
373.8	-0.00114	0.00103	0.000853286
374.6	0.00299	-0.000102904	0.000195689
375.3	-0.000566027	0.00102	-0.000129552
376.1	-0.00169	-0.000917369	0.000836333
376.9	-0.000420603	0.000101461	0.000383424
377.6	0.000279123	0.000100993	0.000317392
378.4	0.000138849	-0.00030148	0.000693805
379.1	-0.00235	0.0011	0.000564148
379.9	0.00151	-9.94004e-05	0.00106
380.7	-0.00137	-0.000296609	0.000309962
381.4	0	0.000786772	-6.16995e-05
382.2	0.000811507	0	0
382.9	0.000538521	0.000682031	0.000427899
383.7	0.00362	0	0.000365111
384.5	0.0012	0.00067566	0.00084753
385.2	0.00292	9.60277e-05	0.000361239
386	0	0.000286491	0.000179678
386.7	0.000262411	-0.000759603	0.000714734
387.5	0.000521479	0.000471801	0.000474048
388.2	0.00104	0.000843545	0.001
389	0.000900274	0.000558366	0.000763185
389.8	-0.000638356	0.000554431	0.000876517
390.5	-0.0014	-0.000183736	0.000697781
391.3	0.00278	-0.000182987	0.0015
392	0.00189	0.000639498	0.00121
392.8	0.00152	-0.000731497	0.000457618
393.6	-0.000506466	-0.000183249	0.000852658
394.3	0.00101	-0.000457748	-0.000112913
395.1	0.00101	0.000730748	0.000616785
395.8	0.00101	0.000637062	0.000556823
396.6	0.001	-0.000452501	0.00116
397.4	0.00211	0.000810193	0.000716618
398.1	0.00148	-0.000268503	0.000990791
398.9	0.000614795	0.00142	0.000826287
399.6	0.000856438	0.00151	0.000717664
400.4	0.000243616	0.000352633	0.000772185
401.1	0.000848767	0.000877459	0.000990477
401.9	0.000845479	0.000349635	0.000438677
402.7	0.00216	0.00104	0.000218083
403.4	0.000838356	0.000779839	0.00125
404.2	-0.000357753	0.000345138	0.000970385
404.9	-0.000949589	0.000343639	0.000804207
405.7	0.000472822	0.000427768	0.00171
406.5	0.000471288	0.00111	0.000849728
407.2	0.00188	0.000935919	0.00111
408	0.00164	0.000934982	0.00126
408.7	0.00212	0.00136	0.00189
409.5	0.00118	0.00111	0.00146
410.2	0.00317	0.00128	0.00114
411	0.00106	0.00144	0.00104
411.8	0.00199	0.00101	0.0018
412.5	0.00221	0.00126	0.00231
413.3	0.00185	0.00209	0.00205
414	0.0031	0.00141	0.0023
414.8	0.0016	0.00249	0.00236
415.5	0.00195	0.00149	0.00174
416.3	0.00297	0.00232	0.00338
417.1	0.0016	0.00182	0.00266
417.8	0.00217	0.00182	0.00229
418.6	0.00193	0.00189	0.00344
419.3	0.00351	0.00229	0.00262
420.1	0.00225	0.00196	0.00371
420.8	0.00224	0.00195	0.00325
421.6	0.00245	0.00299	0.00334
422.4	0.004	0.00362	0.00379
423.1	0.00166	0.00344	0.00448
423.9	0.00187	0.00199	0.00443
424.6	0.0034	0.00254	0.0049
425.4	0.00372	0.00364	0.00572
426.1	0.0036	0.00284	0.0053
426.9	0.00435	0.00432	0.00591
427.7	0.00466	0.00266	0.00705
428.4	0.00464	0.00336	0.00736
429.2	0.00312	0.00366	0.00926
429.9	0.00579	0.0045	0.00908
430.7	0.00373	0.00371	0.00995
431.4	0.00297	0.00346	0.0102
432.2	0.00327	0.00366	0.01231
433	0.00325	0.00425	0.01293
433.7	0.0047	0.00454	0.01479
434.5	0.00635	0.00399	0.01605
435.2	0.00436	0.00428	0.01666
436	0.00486	0.00419	0.01892
436.7	0.00619	0.00403	0.02154
437.5	0.0074	0.00432	0.02276
438.3	0.00625	0.00416	0.02498
439	0.00542	0.00496	0.02829
439.8	0.00683	0.0045	0.03012
440.5	0.00895	0.00485	0.0343
441.3	0.00791	0.00565	0.03695
442	0.00809	0.00498	0.04112
442.8	0.00858	0.00708	0.04559
443.5	0.00927	0.00641	0.04909
444.3	0.00935	0.00648	0.05319
445.1	0.01305	0.00596	0.05929
445.8	0.01213	0.00812	0.06394
446.6	0.01221	0.00702	0.0711
447.3	0.01518	0.00773	0.07693
448.1	0.01603	0.00807	0.08482
448.8	0.01897	0.00898	0.09201
449.6	0.01931	0.01025	0.09881
450.3	0.02152	0.01086	0.10779
451.1	0.02294	0.01097	0.11658
451.9	0.02495	0.01322	0.12756
452.6	0.02753	0.01425	0.13614
453.4	0.02953	0.01486	0.14891
454.1	0.03231	0.01611	0.1644
454.9	0.03721	0.01876	0.17382
455.6	0.04093	0.01984	0.18617
456.4	0.04443	0.02233	0.19893
457.1	0.04755	0.02333	0.21159
457.9	0.05085	0.02708	0.22771
458.7	0.05726	0.0276	0.24519
459.4	0.05885	0.0303	0.25701
460.2	0.06849	0.03305	0.27093
460.9	0.07184	0.0356	0.28799
461.7	0.07666	0.03961	0.30975
462.4	0.08279	0.04206	0.32733
463.2	0.08866	0.04654	0.34533
463.9	0.09825	0.05063	0.36427
464.7	0.10592	0.05582	0.38447
465.5	0.11381	0.06009	0.40435
466.2	0.12159	0.06757	0.42214
467	0.12811	0.06957	0.45029
467.7	0.13759	0.07592	0.46693
468.5	0.15227	0.08336	0.48378
469.2	0.15732	0.08848	0.50617
470	0.16838	0.09605	0.52784
470.7	0.18022	0.10244	0.54866
471.5	0.19529	0.11182	0.56436
472.2	0.20005	0.11857	0.59188
473	0.21337	0.12901	0.61155
473.8	0.22668	0.13806	0.62694
474.5	0.2366	0.1448	0.64996
475.3	0.25348	0.15685	0.66691
476	0.26362	0.16772	0.6802
476.8	0.27879	0.17746	0.70657
477.5	0.29244	0.18924	0.72834
478.3	0.30981	0.19824	0.7433
479	0.32685	0.21248	0.75753
479.8	0.3389	0.22447	0.78014
480.5	0.34888	0.23365	0.79625
481.3	0.36575	0.24939	0.80567
482.1	0.38153	0.26625	0.82639
482.8	0.39671	0.27993	0.83351
483.6	0.40932	0.29361	0.85036
484.3	0.42378	0.30598	0.86616
485.1	0.43518	0.31872	0.87442
485.8	0.44953	0.33258	0.89148
486.6	0.46586	0.34926	0.89713
487.3	0.48493	0.36837	0.91409
488.1	0.50219	0.38524	0.91859
488.8	0.51277	0.39217	0.92225
489.6	0.52899	0.41315	0.93533
490.3	0.5406	0.42814	0.93889
491.1	0.55726	0.44632	0.93836
491.9	0.5726	0.46206	0.93282
492.6	0.59233	0.47911	0.95511
493.4	0.60493	0.49841	0.95835
494.1	0.62192	0.51602	0.95835
494.9	0.63342	0.52595	0.96662
495.6	0.65644	0.54694	0.9753
496.4	0.6674	0.56998	0.97363
497.1	0.68164	0.5861	0.98326
497.9	0.69315	0.59996	0.98075
498.6	0.70466	0.61926	0.98137
499.4	0.72658	0.63556	0.98598
500.1	0.73205	0.65711	0.98891
500.9	0.7474	0.67566	0.99079
501.6	0.76219	0.68128	1
502.4	0.7737	0.70133	0.99111
503.1	0.78849	0.71632	0.99665
503.9	0.8011	0.73187	0.99749
504.7	0.80438	0.7523	0.99634
505.4	0.82247	0.76148	0.99665
506.2	0.83781	0.77028	0.99508
506.9	0.84603	0.79502	0.99634
507.7	0.84986	0.80551	0.99571
508.4	0.85973	0.81881	0.99069
509.2	0.86849	0.82012	0.99131
509.9	0.8789	0.82856	0.98849
510.7	0.87726	0.84205	0.98776
511.4	0.89479	0.85291	0.98064
512.2	0.90192	0.86022	0.97991
512.9	0.91068	0.87409	0.97499
513.7	0.90959	0.88083	0.97311
514.4	0.91726	0.89451	0.96808
515.2	0.93151	0.89657	0.9618
515.9	0.93753	0.90688	0.96902
516.7	0.93096	0.91287	0.96358
517.4	0.93808	0.92374	0.95082
518.2	0.95342	0.93067	0.94255
518.9	0.95671	0.93273	0.9415
519.7	0.96274	0.94098	0.93418
520.5	0.96932	0.95297	0.93397
521.2	0.97205	0.95803	0.92445
522	0.98137	0.95578	0.92005
522.7	0.98521	0.96758	0.91545
523.5	0.98356	0.97208	0.9099
524.2	0.98192	0.97133	0.90404
525	0.98082	0.97489	0.89661
525.7	0.99397	0.97452	0.89044
526.5	0.98575	0.97864	0.88301
527.2	0.99616	0.97995	0.87662
528	1	0.98688	0.86919
528.7	0.99452	0.98801	0.85873
529.5	0.99507	0.9852	0.85475
530.2	0.99233	0.98501	0.83895
531	0.99836	0.99007	0.84094
531.7	0.99068	0.99288	0.82817
532.5	0.99726	0.99494	0.81802
533.2	0.99507	0.99138	0.81185
534	0.99288	1	0.804
534.7	0.99562	0.994	0.79646
535.5	0.99452	0.99831	0.79154
536.2	0.99233	0.99438	0.78108
537	0.98904	0.9882	0.77595
537.7	0.97425	0.98464	0.76172
538.5	0.98411	0.98407	0.75471
539.2	0.97534	0.98164	0.74927
540	0.97918	0.97958	0.73964
540.7	0.96932	0.97021	0.7275
541.5	0.96548	0.97508	0.71337
542.2	0.96438	0.97377	0.71578
543	0.96767	0.9689	0.69496
543.7	0.96493	0.96459	0.68962
544.5	0.94904	0.96833	0.67518
545.2	0.94575	0.95466	0.67361
546	0.94082	0.95278	0.66231
546.7	0.92274	0.94585	0.65184
547.5	0.92986	0.94529	0.64682
548.2	0.92438	0.93817	0.63782
549	0.91507	0.9496	0.62641
549.7	0.90849	0.93479	0.61741
550.5	0.89863	0.93686	0.60381
551.2	0.89699	0.92187	0.60004
552	0.8926	0.91512	0.59314
552.7	0.86849	0.90987	0.58811
553.5	0.87342	0.905	0.57493
554.2	0.87014	0.90069	0.56865
555	0.85589	0.90144	0.563
555.7	0.85151	0.8932	0.55452
556.5	0.84712	0.88121	0.54008
557.2	0.84767	0.88121	0.5338
558	0.83178	0.86996	0.52784
558.7	0.83178	0.86116	0.51748
559.5	0.81699	0.85497	0.51088
560.2	0.80548	0.84992	0.49948
561	0.80219	0.83549	0.49477
561.7	0.8	0.83905	0.48368
562.5	0.78685	0.83849	0.47907
563.2	0.78521	0.82218	0.46902
564	0.76274	0.81862	0.45783
564.7	0.75616	0.80438	0.4571
565.5	0.75178	0.79408	0.44517
566.2	0.74521	0.78434	0.4391
567	0.73644	0.78227	0.43585
567.7	0.72712	0.77797	0.42518
568.5	0.72055	0.76728	0.41995
569.2	0.71397	0.76635	0.41388
570	0.70849	0.76204	0.40477
570.7	0.69151	0.74686	0.39609
571.5	0.6926	0.74311	0.38771
572.2	0.68384	0.73356	0.38499
573	0.67068	0.72531	0.37599
573.7	0.67068	0.71295	0.36877
574.5	0.65479	0.70358	0.36249
575.2	0.64658	0.69833	0.3559
576	0.63178	0.68953	0.35109
576.7	0.63288	0.68465	0.34439
577.5	0.62301	0.67566	0.34021
578.2	0.61479	0.66573	0.3356
579	0.60329	0.66123	0.32828
579.7	0.59671	0.6513	0.32315
580.5	0.58466	0.63669	0.32032
581.2	0.57425	0.63744	0.30871
582	0.56548	0.62807	0.30536
582.7	0.55671	0.6202	0.29845
583.5	0.54795	0.61158	0.29646
584.2	0.54274	0.59996	0.28809
585	0.54219	0.59472	0.28181
585.7	0.53458	0.58703	0.2793
586.5	0.52488	0.58535	0.27344
587.2	0.51726	0.57354	0.26737
588	0.51485	0.56492	0.26339
588.7	0.50805	0.55743	0.25827
589.5	0.49266	0.55556	0.25314
590.2	0.48373	0.54544	0.24676
591	0.47534	0.53794	0.2433
591.7	0.46942	0.53363	0.23504
592.4	0.46395	0.51902	0.2297
593.2	0.45907	0.51452	0.22938
593.9	0.44937	0.51002	0.22394
594.7	0.44153	0.50234	0.22018
595.4	0.42608	0.49185	0.21766
596.2	0.42532	0.49241	0.21369
596.9	0.42548	0.48473	0.20887
597.7	0.41934	0.47086	0.20406
598.4	0.40866	0.46393	0.2004
599.2	0.39967	0.45625	0.19537
599.9	0.39649	0.45213	0.18972
600.7	0.38964	0.44501	0.18721
601.4	0.38422	0.44126	0.18334
602.2	0.37753	0.43039	0.18386
602.9	0.36915	0.42402	0.17727
603.7	0.36367	0.41484	0.17361
604.4	0.35759	0.40828	0.16942
605.2	0.35008	0.40079	0.16691
605.9	0.34827	0.39554	0.16639
606.7	0.33386	0.38561	0.16021
607.4	0.33425	0.37924	0.15781
608.1	0.32723	0.37755	0.15707
608.9	0.32416	0.37418	0.151
609.6	0.31545	0.36275	0.14682
610.4	0.30866	0.35394	0.14494
611.1	0.30422	0.35057	0.14044
611.9	0.29693	0.34682	0.13803
612.6	0.2983	0.33858	0.13552
613.4	0.2931	0.33277	0.13458
614.1	0.28608	0.33258	0.13478
614.9	0.27912	0.32378	0.12861
615.6	0.27277	0.31816	0.12463
616.4	0.26384	0.31497	0.12495
617.1	0.26225	0.30392	0.12087
617.9	0.26444	0.30204	0.11689
618.6	0.2611	0.2968	0.1172
619.3	0.25447	0.29455	0.11438
620.1	0.24701	0.28949	0.11281
620.8	0.24142	0.28705	0.10946
621.6	0.24044	0.28274	0.10611
622.3	0.23507	0.27675	0.10559
623.1	0.23277	0.2745	0.10275
623.8	0.22745	0.26832	0.10104
624.6	0.22548	0.26232	0.09951
625.3	0.21529	0.2597	0.09726
626.1	0.21501	0.2522	0.09512
626.8	0.21107	0.25145	0.09265
627.6	0.20866	0.24583	0.09227
628.3	0.20258	0.23965	0.08965
629	0.2046	0.23946	0.08811
629.8	0.20137	0.23553	0.08654
630.5	0.19452	0.23515	0.08399
631.3	0.19359	0.22972	0.08338
632	0.18767	0.22728	0.0815
632.8	0.18307	0.21941	0.0807
633.5	0.18614	0.2136	0.07723
634.3	0.17956	0.21061	0.0772
635	0.17512	0.21061	0.07532
635.8	0.17584	0.20536	0.07281
636.5	0.17019	0.20217	0.0716
637.3	0.16356	0.19899	0.07126
638	0.16121	0.19674	0.07171
638.7	0.15573	0.18924	0.0685
639.5	0.15682	0.18535	0.06668
640.2	0.15096	0.18561	0.06624
641	0.14932	0.17868	0.06451
641.7	0.14773	0.17845	0.06306
642.5	0.14301	0.17624	0.06123
643.2	0.1434	0.17017	0.06103
644	0.13918	0.16871	0.05924
644.7	0.13364	0.16519	0.05753
645.4	0.1331	0.16151	0.05614
646.2	0.13255	0.16082	0.05523
646.9	0.1286	0.15704	0.05403
647.7	0.12921	0.15732	0.05312
648.4	0.12186	0.15385	0.05158
649.2	0.12153	0.14969	0.05178
649.9	0.12318	0.14401	0.04983
650.7	0.11633	0.14195	0.04774
651.4	0.11567	0.14128	0.04852
652.2	0.11534	0.13997	0.04648
652.9	0.11288	0.13614	0.04715
653.6	0.10679	0.13556	0.04439
654.4	0.10707	0.13322	0.04566
655.1	0.10104	0.12867	0.04238
655.9	0.10142	0.12466	0.04301
656.6	0.10049	0.12365	0.04168
657.4	0.09721	0.11838	0.04142
658.1	0.09551	0.12014	0.03954
658.9	0.09759	0.11548	0.03972
659.6	0.09353	0.11222	0.03808
660.3	0.09019	0.11182	0.03813
661.1	0.08992	0.11085	0.03866
661.8	0.08921	0.10631	0.03632
662.6	0.08614	0.10358	0.03586
663.3	0.0829	0.10279	0.03442
664.1	0.08219	0.10444	0.0349
664.8	0.08066	0.09856	0.03251
665.5	0.08329	0.09698	0.0332
666.3	0.08016	0.09726	0.03188
667	0.07945	0.09434	0.03059
667.8	0.07649	0.09337	0.03082
668.5	0.07205	0.08893	0.03036
669.3	0.0726	0.08733	0.02921
670	0.0714	0.09043	0.02905
670.8	0.07145	0.08583	0.02823
671.5	0.07145	0.0843	0.02942
672.2	0.06592	0.08181	0.02679
673	0.06499	0.08299	0.02674
673.7	0.0657	0.07875	0.02673
674.5	0.06247	0.07798	0.02559
675.2	0.06153	0.07841	0.02523
676	0.05836	0.07639	0.02405
676.7	0.05973	0.07268	0.02445
677.4	0.05797	0.0712	0.02476
678.2	0.05863	0.07128	0.02347
678.9	0.0571	0.07025	0.02245
679.7	0.05819	0.06907	0.02257
680.4	0.05573	0.06773	0.02193
681.2	0.05345	0.06284	0.0205
681.9	0.0521	0.06372	0.02076
682.6	0.05221	0.06348	0.02112
683.4	0.05032	0.06238	0.02147
684.1	0.04945	0.06088	0.02022
684.9	0.04856	0.06125	0.02031
685.6	0.04894	0.05586	0.019
686.4	0.04563	0.05745	0.01882
687.1	0.0459	0.05631	0.01864
687.8	0.04596	0.05509	0.01845
688.6	0.04403	0.05342	0.01817
689.3	0.04209	0.05265	0.01797
690.1	0.04469	0.05059	0.01722
690.8	0.0422	0.0505	0.01623
691.6	0.04024	0.05003	0.01612
692.3	0.03965	0.04823	0.01627
693	0.04066	0.05014	0.01657
693.8	0.03623	0.04619	0.01591
694.5	0.03979	0.04617	0.01491
695.3	0.03706	0.04647	0.01476
696	0.03508	0.04458	0.01496
696.8	0.0349	0.04379	0.01443
697.5	0.03548	0.04051	0.01398
698.2	0.03586	0.04235	0.01353
699	0.03494	0.0403	0.013
699.7	0.03412	0.04145	0.01352
700.5	0.0331	0.03871	0.01242
701.2	0.03371	0.03909	0.01309
701.9	0.03048	0.03701	0.01194
702.7	0.03194	0.0391	0.01106
703.4	0.02921	0.03693	0.01122
704.2	0.02957	0.03777	0.01119
704.9	0.02845	0.03614	0.01083
705.7	0.02882	0.03714	0.01183
706.4	0.02821	0.03584	0.01119
707.1	0.02785	0.03262	0.0113
707.9	0.02628	0.03446	0.01046
708.6	0.02606	0.03324	0.01062
709.4	0.02777	0.03131	0.01004
710.1	0.0261	0.03234	0.01019
710.8	0.02676	0.03137	0.00979
711.6	0.02457	0.03049	0.00981
712.3	0.02608	0.03167	0.01001
713.1	0.02377	0.03024	0.01023
713.8	0.02311	0.02985	0.00916
714.6	0.02161	0.02889	0.00833
715.3	0.02151	0.02848	0.00781
716	0.02238	0.02691	0.00883
716.8	0.02076	0.02679	0.00824
717.5	0.02378	0.02531	0.00887
718.3	0.01992	0.02674	0.00839
719	0.02147	0.02486	0.00766
719.7	0.02184	0.02597	0.00825
720.5	0.02021	0.02312	0.00744
721.2	0.01864	0.02402	0.00748
722	0.01774	0.0228	0.00771
722.7	0.01931	0.02346	0.00704
723.4	0.01935	0.02342	0.00695
724.2	0.01856	0.02322	0.00722
724.9	0.01803	0.02233	0.00729
725.7	0.01644	0.02269	0.00562
726.4	0.01437	0.02183	0.00674
727.1	0.01785	0.02084	0.00645
727.9	0.01564	0.02065	0.00733
728.6	0.01676	0.01975	0.00658
729.4	0.01622	0.01947	0.00583
730.1	0.01629	0.01904	0.00625
730.8	0.01523	0.01967	0.00601
731.6	0.01455	0.01913	0.00578
732.3	0.01426	0.01879	0.00575
733.1	0.01443	0.01859	0.00529
733.8	0.01397	0.01658	0.00562
734.5	0.01424	0.01768	0.00611
735.3	0.01282	0.01802	0.00529
736	0.01114	0.01702	0.006
736.8	0.01318	0.01709	0.00453
737.5	0.01271	0.01615	0.0055
738.2	0.01212	0.01609	0.0051
739	0.01405	0.0158	0.004
739.7	0.01336	0.01559	0.0055
740.5	0.01253	0.01484	0.00412
741.2	0.0132	0.0136	0.00511
741.9	0.01262	0.01514	0.00486
742.7	0.01037	0.01576	0.00434
743.4	0.01274	0.01406	0.00456
744.2	0.01134	0.01399	0.0043
744.9	0.0102	0.01467	0.00405
745.6	0.00984	0.0134	0.00407
746.4	0.01081	0.01244	0.00458
747.1	0.01087	0.01317	0.00415
747.9	0.01166	0.01233	0.00361
748.6	0.00722	0.01254	0.00402
749.3	0.00911	0.01156	0.00376
750.1	0.00929	0.01085	0.00427
750.8	0.01276	0.01155	0.00388
751.6	0.00813	0.01187	0.00322
752.3	0.00815	0.01035	0.00307
753	0.00915	0.01168	0.00337
753.8	0.0073	0.01008	0.00366
754.5	0.01045	0.00993	0.00349
755.2	0.00815	0.01032	0.00386
756	0.00858	0.01024	0.00278
756.7	0.00671	0.00951	0.00348
757.5	0.00742	0.01035	0.00349
758.2	0.00788	0.00921	0.00227
758.9	0.00733	0.0092	0.00311
759.7	0.00734	0.00962	0.00336
760.4	0.00641	0.00807	0.00326
761.2	0.00659	0.00903	0.00332
761.9	0.00774	0.00805	0.00356
762.6	0.0079	0.00745	0.00245
763.4	0.00778	0.00859	0.00306
764.1	0.00568	0.00853	0.00253
764.8	0.00527	0.00742	0.00247
765.6	0.00802	0.00674	0.00254
766.3	0.00645	0.00799	0.00273
767.1	0.00431	0.00966	0.00287
767.8	0.00778	0.00511	0.00246
768.5	0.00725	0.00703	0.0024
769.3	0.00758	0.00675	0.00265
770	0.00774	0.0076	0.00161
770.8	0.00351	0.00762	0.00137
771.5	0.0066	0.0068	0.00262
772.2	0.00665	0.00759	0.00188
773	0.00892	0.00763	0.00219
773.7	0.0076	0.00658	0.00276
774.4	0.00478	0.0067	0.00221
775.2	0.00255	0.0051	0.00273
775.9	0.00679	0.00568	0.00216
776.7	0.00516	0.00494	0.00268
777.4	0.00486	0.0055	0.00205
778.1	0.00472	0.00639	0.00161
778.9	0.00396	0.0053	0.00188
779.6	0.00782	0.00588	0.00149
780.3	0.00603	0.0066	0.00208
781.1	0.00668	0.00416	0.00137
781.8	0.00264	0.00585	0.00178
782.6	0.00451	0.00563	0.00172
783.3	0.00612	0.00624	0.000993407
784	0.00364	0.00652	0.00212
784.8	0.00303	0.00611	0.00126
785.5	0.00509	0.00426	0.0012
786.2	0.00526	0.00508	0.00148
787	0.0032	0.00382	0.00142
787.7	0.0029	0.00454	0.00163
788.4	0.00341	0.00376	0.00143
789.2	0.00456	0.00518	0.00109
789.9	0.00569	0.00495	0.00172
790.7	0.000814795	0.00472	0.00188
791.4	0.00328	0.00547	0.00174
792.1	0.00248	0.00503	0.00118
792.9	0.00384	0.00374	0.00251
793.6	0.00418	0.00496	0.00154
794.3	0.004	0.00506	0.00113
795.1	0.00311	0.00224	0.000922248
795.8	0.00314	0.00195	0.0017
796.5	0.00234	0.00207	0.000497488
797.3	0.00304	0.00198	0.00172
798	0.00319	0.00226	0.00217
798.8	0.00319	0.00167	0.00167
799.5	0.00267	0.00155	0.0016
800.2	0.00369	0.00214	0.00102
800.9	0.00369	0.00214	0.00102
801.6	0.00369	0.00214	0.00102
802.3	0.00369	0.00214	0.00102
803	0.00369	0.00214	0.00102
803.7	0.00369	0.00214	0.00102
804.4	0.00369	0.00214	0.00102
805.1	0.00369	0.00214	0.00102
805.8	0.00369	0.00214	0.00102
806.5	0.00369	0.00214	0.00102
807.2	0.00369	0.00214	0.00102
807.9	0.00369	0.00214	0.00102
808.6	0.00369	0.00214	0.00102
809.3	0.00369	0.00214	0.00102
810	0.00369	0.00214	0.00102
810.7	0.00369	0.00214	0.00102
811.4	0.00369	0.00214	0.00102
812.1	0.00369	0.00214	0.00102
812.8	0.00369	0.00214	0.00102
813.5	0.00369	0.00214	0.00102
814.2	0.00369	0.00214	0.00102
814.9	0.00369	0.00214	0.00102
815.6	0.00369	0.00214	0.00102
816.3	0.00369	0.00214	0.00102
817	0.00369	0.00214	0.00102
817.7	0.00369	0.00214	0.00102
818.4	0.00369	0.00214	0.00102
819.1	0.00369	0.00214	0.00102
819.8	0.00369	0.00214	0.00102
820.5	0.00369	0.00214	0.00102
821.2	0.00369	0.00214	0.00102
821.9	0.00369	0.00214	0.00102
822.6	0.00369	0.00214	0.00102
823.3	0.00369	0.00214	0.00102
824	0.00369	0.00214	0.00102
824.7	0.00369	0.00214	0.00102
825.4	0.00369	0.00214	0.00102
826.1	0.00369	0.00214	0.00102
826.8	0.00369	0.00214	0.00102
827.5	0.00369	0.00214	0.00102
828.2	0.00369	0.00214	0.00102
828.9	0.00369	0.00214	0.00102
829.6	0.00369	0.00214	0.00102
830.3	0.00369	0.00214	0.00102
831	0.00369	0.00214	0.00102
831.7	0.00369	0.00214	0.00102
832.4	0.00369	0.00214	0.00102
833.1	0.00369	0.00214	0.00102
833.8	0.00369	0.00214	0.00102
834.5	0.00369	0.00214	0.00102
835.2	0.00369	0.00214	0.00102
835.9	0.00369	0.00214	0.00102
836.6	0.00369	0.00214	0.00102
837.3	0.00369	0.00214	0.00102
838	0.00369	0.00214	0.00102
838.7	0.00369	0.00214	0.00102
839.4	0.00369	0.00214	0.00102
840.1	0.00369	0.00214	0.00102
840.8	0.00369	0.00214	0.00102
841.5	0.00369	0.00214	0.00102
842.2	0.00369	0.00214	0.00102
842.9	0.00369	0.00214	0.00102
843.6	0.00369	0.00214	0.00102
844.3	0.00369	0.00214	0.00102
845	0.00369	0.00214	0.00102
845.7	0.00369	0.00214	0.00102
846.4	0.00369	0.00214	0.00102
847.1	0.00369	0.00214	0.00102
847.8	0.00369	0.00214	0.00102
848.5	0.00369	0.00214	0.00102
849.2	0.00369	0.00214	0.00102
849.9	0.00369	0.00214	0.00102
850.6	0.00369	0.00214	0.00102
851.3	0.00369	0.00214	0.00102
852	0.00369	0.00214	0.00102
852.7	0.00369	0.00214	0.00102
853.4	0.00369	0.00214	0.00102
854.1	0.00369	0.00214	0.00102
854.8	0.00369	0.00214	0.00102
855.5	0.00369	0.00214	0.00102
856.2	0.00369	0.00214	0.00102
856.9	0.00369	0.00214	0.00102
857.6	0.00369	0.00214	0.00102
858.3	0.00369	0.00214	0.00102
859	0.00369	0.00214	0.00102
859.7	0.00369	0.00214	0.00102
860.4	0.00369	0.00214	0.00102
861.1	0.00369	0.00214	0.00102
861.8	0.00369	0.00214	0.00102
862.5	0.00369	0.00214	0.00102
863.2	0.00369	0.00214	0.00102
863.9	0.00369	0.00214	0.00102
864.6	0.00369	0.00214	0.00102
865.3	0.00369	0.00214	0.00102
866	0.00369	0.00214	0.00102
866.7	0.00369	0.00214	0.00102
867.4	0.00369	0.00214	0.00102
868.1	0.00369	0.00214	0.00102
868.8	0.00369	0.00214	0.00102
869.5	0.00369	0.00214	0.00102
870.2	0.00369	0.00214	0.00102
870.9	0.00369	0.00214	0.00102
871.6	0.00369	0.00214	0.00102
872.3	0.00369	0.00214	0.00102
873	0.00369	0.00214	0.00102
873.7	0.00369	0.00214	0.00102
874.4	0.00369	0.00214	0.00102
875.1	0.00369	0.00214	0.00102
875.8	0.00369	0.00214	0.00102
876.5	0.00369	0.00214	0.00102
877.2	0.00369	0.00214	0.00102
877.9	0.00369	0.00214	0.00102
878.6	0.00369	0.00214	0.00102
879.3	0.00369	0.00214	0.00102
880	0.00369	0.00214	0.00102
880.7	0.00369	0.00214	0.00102
881.4	0.00369	0.00214	0.00102
882.1	0.00369	0.00214	0.00102
882.8	0.00369	0.00214	0.00102
883.5	0.00369	0.00214	0.00102
884.2	0.00369	0.00214	0.00102
884.9	0.00369	0.00214	0.00102
885.6	0.00369	0.00214	0.00102
886.3	0.00369	0.00214	0.00102
887	0.00369	0.00214	0.00102
887.7	0.00369	0.00214	0.00102
888.4	0.00369	0.00214	0.00102
889.1	0.00369	0.00214	0.00102
889.8	0.00369	0.00214	0.00102
890.5	0.00369	0.00214	0.00102
891.2	0.00369	0.00214	0.00102
891.9	0.00369	0.00214	0.00102
892.6	0.00369	0.00214	0.00102
893.3	0.00369	0.00214	0.00102
894	0.00369	0.00214	0.00102
894.7	0.00369	0.00214	0.00102
895.4	0.00369	0.00214	0.00102
896.1	0.00369	0.00214	0.00102
896.8	0.00369	0.00214	0.00102
897.5	0.00369	0.00214	0.00102
898.2	0.00369	0.00214	0.00102
898.9	0.00369	0.00214	0.00102
899.6	0.00369	0.00214	0.00102
900.3	0.00369	0.00214	0.00102

## Sheet: Fig 3c
	2BOICz		1BOICz		1TICz
Luminescence (cd/m2)	EQE (%)	Luminescence (cd/m2)	EQE (%)	Luminescence (cd/m2)	EQE (%)
0.0006598	0.01411	0.1128	59	0	0
0.0001332	0.9337	0.03642	-30.72	0.07634	0
0	0	0	0	0	0
0	0	0	0	0	0
0.1682	30.74	0	0	0	0
2.355	35.94	0.05135	7.451	0.3	13
13.46	39.56	1.949	24.39	1.35	22.16
57.29	41.16	12.57	32.5	13.38	26.87
196.5	40.99	55.71	34.89	74.05	26.31
529.4	39.2	191.3	34.89	261.3	23.55
1134	36.64	509.3	33.66	618.8	20.05
2018	33.67	1084	31.98	1119	17.16
3186	30.68	1898	29.9	1702	14.98
4607	27.7	2910	27.89	2334	13.37
6300	25.16	4064	25.91	3020	12.28
8157	22.55	5355	24.18	3819	11.27
10210	20.59	6717	22.5	4743	10.44
12470	18.96	8109	21.09	5770	9.721
14750	17.39	9484	19.9	6978	9.12
17060	16.3	10850	18.9	8400	8.617
19490	15.34	12200	17.91	10120	8.222
22120	14.49	13530	17.08	12100	7.739
25110	13.85	14910	16.3	14330	7.42
28500	13.07	16340	15.59	17110	7.163
31710	12.52	17850	14.93	20790	7.047
35130	12.08	19440	14.31	26100	6.795
39410	11.63	21280	13.81	31690	6.718
44350	11.28	23290	13.17	39600	6.759
50580	11.06	25190	12.67	53640	6.628
60290	10.66	27310	12.21	66070	6.613
68300	10.47	29650	11.76	68910	6.361

## Sheet: Fig 3d
	2BOICz		1BOICz		1TICz
Luminescence (cd/m2)	PE (lm/W)	Luminescence (cd/m2)	PE (lm/W)	Luminescence (cd/m2)	PE (lm/W)
0.0006598	676.2	0.1128	358.3	0	0
0.0001332	655.9	0.03642	93.5	0.07634	44.18
0	24.33	0	0	0	0
0	0	0	0	0	0
0.1682	73.48	0	0	0	0
2.355	118	0.05135	8.83	0.3	23
13.46	124.9	1.949	72.52	1.35	49.03
57.29	120.3	12.57	95.91	13.38	70.4
196.5	113.8	55.71	97.41	74.05	65.68
529.4	102.7	191.3	92.86	261.3	55.54
1134	91.35	509.3	85.38	618.8	44.79
2018	79.73	1084	77.47	1119	36.39
3186	69.26	1898	69.16	1702	30.22
4607	59.62	2910	61.77	2334	25.72
6300	51.75	4064	54.97	3020	22.57
8157	44.54	5355	49.26	3819	19.81
10210	38.89	6717	44.05	4743	17.59
12470	34.32	8109	39.74	5770	15.71
14750	30.15	9484	36.13	6978	14.17
17060	27.08	10850	33.12	8400	12.87
19490	24.47	12200	30.33	10120	11.83
22120	22.28	13530	27.95	12100	10.73
25110	20.54	14910	25.83	14330	9.926
28500	18.61	16340	23.93	17110	9.249
31710	17.23	17850	22.23	20790	8.793
35130	16.03	19440	20.68	26100	8.188
39410	14.93	21280	19.4	31690	7.83
44350	13.97	23290	17.98	39600	7.614
50580	13.25	25190	16.81	53640	7.197
60290	12.32	27310	15.77	66070	6.947
68300	11.71	29650	14.78	68910	6.62

## Sheet: Fig 3e
2BOICz				1BOICz				1TICz
			Fit				Fit				Fit			Θ=66.7%	Θ=100%
0	1	0	0.98363	0	1	0	1.01165	0	1	0	1.00329		0	Θ=66.8%	1
3	0.99684	3	0.99429	3	0.99684	3	1.01009	3	0.99688	3	0.97543		3	Θ=66.9%	0.99653
6	0.98734	6	0.97817	6	0.98737	6	0.97966	6	0.98752	6	0.98341		6	Θ=66.10%	0.98613
9	0.9715	9	0.95205	9	0.97158	9	0.96644	9	0.97193	9	0.95661		9	Θ=66.11%	0.96879
12	0.94929	12	0.9131	12	0.94948	12	0.94341	12	0.95009	12	0.93028		12	Θ=66.12%	0.94452
15	0.92067	15	0.89225	15	0.92104	15	0.91697	15	0.92199	15	0.89079		15	Θ=66.13%	0.9133
18	0.88555	18	0.85248	18	0.88624	18	0.88381	18	0.88761	18	0.86868		18	Θ=66.14%	0.87508
21	0.84382	21	0.81235	21	0.84501	21	0.83432	21	0.84689	21	0.82975		21	Θ=66.15%	0.82976
24	0.79525	24	0.76196	24	0.79723	24	0.78654	24	0.7997	24	0.78605		24	Θ=66.16%	0.77713
27	0.73949	27	0.70709	27	0.74264	27	0.72372	27	0.74582	27	0.72923		27	Θ=66.17%	0.71678
30	0.67585	30	0.64789	30	0.68076	30	0.66612	30	0.6848	30	0.6587		30	Θ=66.18%	0.64792
33	0.60311	33	0.58053	33	0.61067	33	0.58712	33	0.6158	33	0.60242		33	Θ=66.19%	0.56901
36	0.51881	36	0.48208	36	0.53055	36	0.51448	36	0.53717	36	0.52962		36	Θ=66.20%	0.47675
39	0.41753	39	0.39217	39	0.43662	39	0.41655	39	0.44566	39	0.45312		39	Θ=66.21%	0.36322
42	0.28727	42	0.26523	42	0.32418	42	0.30404	42	0.33922	42	0.36619		42	Θ=66.22%	0.20208
45	0.28188	45	0.32819	45	0.38751	45	0.37195	45	0.41998	45	0.47627		45	Θ=66.23%	0.12381
48	0.48231	48	0.49802	48	0.58589	48	0.58499	48	0.61527	48	0.63758		48	Θ=66.24%	0.34728
51	0.60697	51	0.61375	51	0.7006	51	0.70322	51	0.72712	51	0.73239		51	Θ=66.25%	0.48531
54	0.66805	54	0.67555	54	0.74863	54	0.7461	54	0.77247	54	0.76058		54	Θ=66.26%	0.55506
57	0.68135	57	0.67412	57	0.74771	57	0.7577	57	0.76894	57	0.73888		57	Θ=66.27%	0.57529
60	0.6583	60	0.64512	60	0.71049	60	0.71913	60	0.72912	60	0.68709		60	Θ=66.28%	0.5592
63	0.60762	63	0.601	63	0.64657	63	0.64537	63	0.66258	63	0.61356		63	Θ=66.29%	0.51655
66	0.5366	66	0.53295	66	0.56392	66	0.57491	66	0.57731	66	0.52729		66	Θ=66.30%	0.45518
69	0.45196	69	0.45848	69	0.4697	69	0.47517	69	0.48051	69	0.42201		69	Θ=66.31%	0.38191
72	0.36023	72	0.36621	72	0.37066	72	0.3755	72	0.379	72	0.31974		72	Θ=66.32%	0.30298
75	0.2679	75	0.27252	75	0.27326	75	0.27246	75	0.2793	75	0.22861		75	Θ=66.33%	0.22422
78	0.18133	78	0.18916	78	0.18359	78	0.18892	78	0.1876	78	0.16298		78	Θ=66.34%	0.15106
81	0.10655	81	0.11087	81	0.10724	81	0.10584	81	0.10956	81	0.09216		81	Θ=66.35%	0.08841
84	0.04886	84	0.04136	84	0.04896	84	0.04527	84	0.05001	84	0.03077		84	Θ=66.36%	0.04042
87	0.01245	87	0.02092	87	0.01244	87	0.01241	87	0.01271	87	0.0104		87	Θ=66.37%	0.01028
90	0	90	0.00396	90	0	90	-0.00605	90	0	90	-0.000615731		90	Θ=66.38%	0
