# Supplementary material for: High-efficiency and stable short-delayed fluorescence emitters with hybrid long- and short-range charge-transfer excitations
Source: Nat Commun. 2023 Apr 26;14:2394. doi: 10.1038/s41467-023-38086-4 (PMC10133342; doi:10.1038/s41467-023-38086-4)
Supplement: Supplementary file 3 — Source Data [file 41467_2023_38086_MOESM3_ESM.zip › Source Data/original data of Fig 4.xlsx]

## Sheet: Fig 4a
	2BOICz		1BOICz		1TICz
Time (h)	Luminescence (cd/m2)	Time (h)	Luminescence (cd/m2)	Time (h)	Luminescence (cd/m2)
0	100.36	0	100	0	100
0.33	99.66	0.392	100.5	0.04	100.15
0.66	99.57	0.784	99.88	0.08	100.31
0.99	99.45	1.176	99.41	0.12	99.63
1.32	99.33	1.568	98.89	0.16	99.89
1.65	99.2	1.96	98.4	0.2	99.68
1.98	99.08	2.352	98.08	0.24	99.46
2.31	98.94	2.744	97.82	0.28	99.22
2.64	98.8	3.136	97.3	0.32	98.96
2.97	98.69	3.528	97.09	0.36	98.77
3.3	98.57	3.92	96.76	0.4	98.63
3.63	98.46	4.312	96.49	0.44	98.41
3.96	98.34	4.704	96.26	0.48	98.26
4.29	98.23	5.096	96.02	0.52	98.12
4.62	98.11	5.488	95.73	0.56	97.94
4.95	98.01	5.88	95.62	0.6	97.76
5.28	97.9	6.272	95.38	0.64	97.64
5.61	97.79	6.664	95.14	0.68	97.47
5.94	97.69	7.056	94.9	0.72	97.32
6.27	97.57	7.448	94.68	0.76	97.22
6.6	97.48	7.84	94.54	0.8	97.08
6.93	97.37	8.232	94.36	0.84	96.98
7.26	97.26	8.624	94.16	0.88	96.87
7.59	97.15	9.016	94	0.92	96.76
7.92	97.06	9.408	93.78	0.96	96.68
8.25	96.97	9.8	93.65	1	96.56
8.58	96.87	10.192	93.48	1.04	96.45
8.91	96.77	10.584	93.31	1.08	96.33
9.24	96.69	10.976	93.13	1.12	96.26
9.57	96.61	11.368	92.97	1.16	96.15
9.9	96.54	11.76	92.74	1.2	96.05
10.23	96.45	12.152	92.58	1.24	95.93
10.56	96.34	12.544	92.45	1.28	95.9
10.89	96.26	12.936	92.34	1.32	95.82
11.22	96.22	13.328	92.16	1.36	95.69
11.55	96.12	13.72	92	1.4	95.6
11.88	96.05	14.112	91.76	1.44	95.5
12.21	95.99	14.504	91.72	1.48	95.4
12.54	95.88	14.896	91.56	1.52	95.25
12.87	95.79	15.288	91.36	1.56	95.17
13.2	95.73	15.68	91.2	1.6	95.09
13.53	95.68	16.072	91.08	1.64	95
13.86	95.59	16.464	90.84	1.68	94.94
14.19	95.5	16.856	90.7	1.72	94.92
14.52	95.43	17.248	90.56	1.76	94.82
14.85	95.36	17.64	90.4	1.8	94.77
15.18	95.31	18.032	90.24	1.84	94.71
15.51	95.25	18.424	90.09	1.88	94.67
15.84	95.17	18.816	89.93	1.92	94.62
16.17	95.09	19.208	89.79	1.96	94.55
16.5	95	19.6	89.53	2	94.5
16.83	94.91	19.992	89.38	2.04	94.43
17.16	94.84	20.384	89.28	2.08	94.38
17.49	94.8	20.776	89.06	2.12	94.33
17.82	94.75	21.168	89.16	2.16	94.2
18.15	94.71	21.56	88.97	2.2	94.1
18.48	94.62	21.952	88.82	2.24	94.04
18.81	94.48	22.344	88.58	2.28	93.98
19.14	94.33	22.736	88.56	2.32	93.91
19.47	94.26	23.128	88.35	2.36	93.84
19.8	94.25	23.52	88.22	2.4	93.77
20.13	93.99	23.912	88.06	2.44	93.72
20.46	94.17	24.304	88.05	2.48	93.64
20.79	94.1	24.696	88	2.52	93.58
21.12	94.03	25.088	87.85	2.56	93.5
21.45	93.96	25.48	87.69	2.6	93.43
21.78	93.89	25.872	87.32	2.64	93.35
22.11	93.8	26.264	87.31	2.68	93.3
22.44	93.74	26.656	87.2	2.72	93.23
22.77	93.68	27.048	87.05	2.76	93.16
23.1	93.61	27.44	87.09	2.8	93.07
23.43	93.53	27.832	86.92	2.84	93.01
23.76	93.47	28.224	86.8	2.88	92.95
24.09	93.42	28.616	86.41	2.92	92.91
24.42	93.35	29.008	86.35	2.96	92.85
24.75	93.28	29.4	86.47	3	92.79
25.08	93.22	29.792	86.35	3.04	92.74
25.41	93.13	30.184	86.14	3.08	92.69
25.74	93.06	30.576	85.91	3.12	92.62
26.07	93	30.968	85.83	3.16	92.55
26.4	92.91	31.36	85.76	3.2	92.49
26.73	92.86	31.752	85.64	3.24	92.46
27.06	92.78	32.144	85.64	3.28	92.39
27.39	92.69	32.536	85.5	3.32	92.36
27.72	92.61	32.928	85.43	3.36	92.29
28.05	92.56	33.32	84.99	3.4	92.23
28.38	92.46	33.712	85.01	3.44	92.18
28.71	92.4	34.104	85.01	3.48	92.14
29.04	92.32	34.496	84.89	3.52	92.09
29.37	92.26	34.888	84.77	3.56	92.03
29.7	92.17	35.28	84.62	3.6	91.98
30.03	92.1	35.672	84.52	3.64	91.92
30.36	92.07	36.064	84.5	3.68	91.88
30.69	91.97	36.456	84.32	3.72	91.83
31.02	91.91	36.848	84.15	3.76	91.78
31.35	91.89	37.24	84.15	3.8	91.73
31.68	91.81	37.632	83.99	3.84	91.68
32.01	91.72	38.024	83.84	3.88	91.63
32.34	91.66	38.416	83.78	3.92	91.58
32.67	91.57	38.808	83.62	3.96	91.53
33	91.52	39.2	83.66	4	91.49
33.33	91.43	39.592	83.64	4.04	91.44
33.66	91.36	39.984	83.45	4.08	91.39
33.99	91.3	40.376	83.32	4.12	91.35
34.32	91.22	40.768	83.29	4.16	91.31
34.65	91.14	41.16	83.03	4.2	91.26
34.98	91.09	41.552	82.91	4.24	91.2
35.31	91.01	41.944	82.84	4.28	91.15
35.64	90.95	42.336	82.72	4.32	91.12
35.97	90.89	42.728	82.78	4.36	91.08
36.3	90.78	43.12	82.61	4.4	91.02
36.63	90.71	43.512	82.48	4.44	90.98
36.96	90.63	43.904	82.26	4.48	90.94
37.29	90.63	44.296	82	4.52	90.89
37.62	90.54	44.688	82.12	4.56	90.86
37.95	90.44	45.08	81.89	4.6	90.82
38.28	90.37	45.472	81.75	4.64	90.78
38.61	90.29	45.864	81.78	4.68	90.74
38.94	90.24	46.256	81.66	4.72	90.69
39.27	90.17	46.648	81.73	4.76	90.64
39.6	90.1	47.04	81.54	4.8	90.67
39.93	90.01	47.432	81.51	4.84	90.64
40.26	89.92	47.824	81.37	4.88	90.6
40.59	89.84	48.216	81.19	4.92	90.53
40.92	89.74	48.608	80.97	4.96	90.49
41.25	89.77	49	81.67	5	90.46
41.58	89.67	49.392	81.42	5.04	90.38
41.91	89.61	49.784	81.44	5.08	90.33
42.24	89.44	50.176	81.27	5.12	90.27
42.57	89.41	50.568	81.14	5.16	90.24
42.9	89.36	50.96	81.03	5.2	90.19
43.23	89.3	51.352	81.08	5.24	90.14
43.56	89.12	51.744	80.92	5.28	90.11
43.89	89.05	52.136	80.82	5.32	90.08
44.22	89.09	52.528	80.83	5.36	90.03
44.55	89.04	52.92	80.74	5.4	89.98
44.88	88.9	53.312	80.62	5.44	89.94
45.21	88.85	53.704	80.45	5.48	89.9
45.54	88.77	54.096	80.32	5.52	89.84
45.87	88.71	54.488	80.34	5.56	89.79
46.2	88.53	54.88	80.23	5.6	89.76
46.53	88.49	55.272	80.14	5.64	89.73
46.86	88.42	55.664	79.87	5.68	89.7
47.19	88.3	56.056	79.84	5.72	89.66
47.52	88.4	56.448	79.86	5.76	89.62
47.85	88.38	56.84	79.75	5.8	89.58
48.18	88.3	57.232	79.62	5.84	89.54
48.51	88.18	57.624	79.56	5.88	89.48
48.84	88.13	58.016	79.49	5.92	89.46
49.17	88.01	58.408	79.44	5.96	89.43
49.5	87.95	58.8	79.2	6	89.39
49.83	88.05	59.192	79.24	6.04	89.36
50.16	88.01	59.584	79.04	6.08	89.31
50.49	87.95	59.976	78.95	6.12	89.28
50.82	87.87	60.368	78.79	6.16	89.25
51.15	87.83	60.76	78.82	6.2	89.22
51.48	87.7	61.152	78.65	6.24	89.2
51.81	87.63	61.544	78.59	6.28	89.17
52.14	87.53	61.936	78.54	6.32	89.15
52.47	87.47	62.328	78.35	6.36	89.08
52.8	87.4	62.72	78.19	6.4	89.03
53.13	87.33	63.112	78.17	6.44	89
53.46	87.26	63.504	78.07	6.48	88.95
53.79	87.18	63.896	78.03	6.52	88.93
54.12	87.11	64.288	77.77	6.56	88.91
54.45	87.04	64.68	77.81	6.6	88.87
54.78	86.99	65.072	77.64	6.64	88.86
55.11	86.92	65.464	77.53	6.68	88.81
55.44	86.87	65.856	77.38	6.72	88.77
55.77	86.84	66.248	77.33	6.76	88.72
56.1	86.79	66.64	77.17	6.8	88.65
56.43	86.73	67.032	77.1	6.84	88.61
56.76	86.68	67.424	77.05	6.88	88.6
57.09	86.58	67.816	76.97	6.92	88.54
57.42	86.55	68.208	76.92	6.96	88.52
57.75	86.49	68.6	76.67	7	88.49
58.08	86.43	68.992	76.7	7.04	88.46
58.41	86.33	69.384	76.63	7.08	88.41
58.74	86.29	69.776	76.56	7.12	88.38
59.07	86.23	70.168	76.29	7.16	88.35
59.4	86.13	70.56	76.21	7.2	88.34
59.73	86.04	70.952	76.21	7.24	88.32
60.06	86.01	71.344	76.03	7.28	88.29
60.39	85.95	71.736	76.01	7.32	88.24
60.72	85.77	72.128	75.92	7.36	88.22
61.05	85.74	72.52	75.85	7.4	88.19
61.38	85.76	72.912	75.78	7.44	88.16
61.71	85.72	73.304	75.68	7.48	88.14
62.04	85.72	73.696	75.69	7.52	88.11
62.37	85.59	74.088	75.57	7.56	88.07
62.7	85.59	74.48	75.48	7.6	88.05
63.03	85.53	74.872	75.36	7.64	88.01
63.36	85.46	75.264	75.24	7.68	87.99
63.69	85.47	75.656	75.12	7.72	87.94
64.02	85.36	76.048	75.08	7.76	87.89
64.35	85.27	76.44	74.95	7.8	87.86
64.68	85.16	76.832	74.87	7.84	87.84
65.01	85.15	77.224	74.8	7.88	87.78
65.34	85.12	77.616	74.74	7.92	87.78
65.67	85.07	78.008	74.61	7.96	87.77
66	84.98	78.4	74.51	8	87.73
66.33	84.97	78.792	74.43	8.04	87.73
66.66	84.86	79.184	74.32	8.08	87.66
66.99	84.81	79.576	74.09	8.12	87.64
67.32	84.7	79.968	74.09	8.16	87.62
67.65	84.66	80.36	73.88	8.2	87.57
67.98	84.59	80.752	73.75	8.24	87.56
68.31	84.53	81.144	73.79	8.28	87.54
68.64	84.5	81.536	73.51	8.32	87.52
68.97	84.44	81.928	73.32	8.36	87.46
69.3	84.36	82.32	73.32	8.4	87.47
69.63	84.25	82.712	74.05	8.44	87.42
69.96	84.18	83.104	73.99	8.48	87.39
70.29	84.1	83.496	73.86	8.52	87.36
70.62	84.04	83.888	73.79	8.56	87.33
70.95	83.92	84.28	73.72	8.6	87.31
71.28	83.86	84.672	73.64	8.64	87.29
71.61	83.79	85.064	73.56	8.68	87.24
71.94	83.79	85.456	73.44	8.72	87.21
72.27	83.68	85.848	73.38	8.76	87.19
72.6	83.69	86.24	73.29	8.8	87.16
72.93	83.68	86.632	73.21	8.84	87.14
73.26	83.61	87.024	73.13	8.88	87.12
73.59	83.55	87.416	73.04	8.92	87.08
73.92	83.47	87.808	72.96	8.96	87.05
74.25	83.43	88.2	72.87	9	87.03
74.58	83.37	88.592	72.78	9.04	86.99
74.91	83.32	88.984	72.68	9.08	86.94
75.24	83.28	89.376	72.61	9.12	86.92
75.57	83.19	89.768	72.5	9.16	86.89
75.9	83.1	90.16	72.42	9.2	86.85
76.23	83.08	90.552	72.33	9.24	86.8
76.56	83.06	90.944	72.25	9.28	86.77
76.89	82.95	91.336	72.15	9.32	86.76
77.22	82.88	91.728	72.09	9.36	86.71
77.55	82.84	92.12	71.97	9.4	86.68
77.88	82.78	92.512	71.9	9.44	86.64
78.21	82.69	92.904	71.8	9.48	86.61
78.54	82.64	93.296	71.72	9.52	86.58
78.87	82.62	93.688	71.63	9.56	86.54
79.2	82.52	94.08	71.56	9.6	86.53
79.53	82.44	94.472	71.47	9.64	86.5
79.86	82.37	94.864	71.39	9.68	86.47
80.19	82.34	95.256	71.3	9.72	86.42
80.52	82.24	95.648	71.19	9.76	86.39
80.85	82.26	96.04	71.13	9.8	86.38
81.18	82.23	96.432	71.04	9.84	86.33
81.51	82.1	96.824	70.94	9.88	86.31
81.84	82.09	97.216	70.83	9.92	86.3
82.17	82.04	97.608	70.76	9.96	86.22
82.5	81.97	98	70.69	10	86.16
82.83	81.87	98.392	70.6	10.04	86.15
83.16	81.84	98.784	70.51	10.08	86.1
83.49	81.78	99.176	70.4	10.12	86.07
83.82	81.69	99.568	70.33	10.16	86.06
84.15	81.67	99.96	70.18	10.2	86.02
84.48	81.58	100.352	70.03	10.24	85.99
84.81	81.52	100.744	70.05	10.28	85.95
85.14	81.41	101.136	69.97	10.32	85.9
85.47	81.38	101.528	69.87	10.36	85.9
85.8	81.33	101.92	69.8	10.4	85.87
86.13	81.25	102.312	69.76	10.44	85.84
86.46	81.24	102.704	69.65	10.48	85.8
86.79	81.17	103.096	69.52	10.52	85.76
87.12	81.09	103.488	69.48	10.56	85.72
87.45	81.09	103.88	69.37	10.6	85.71
87.78	81.04	104.272	69.29	10.64	85.65
88.11	80.98	104.664	69.23	10.68	85.62
88.44	80.92	105.056	69.15	10.72	85.6
88.77	80.83	105.448	69.09	10.76	85.56
89.1	80.73	105.84	69	10.8	85.51
89.43	80.71	106.232	68.92	10.84	85.49
89.76	80.7	106.624	68.86	10.88	85.47
90.09	80.64	107.016	68.76	10.92	85.45
90.42	80.61	107.408	68.67	10.96	85.41
90.75	80.53	107.8	68.6	11	85.35
91.08	80.5	108.192	68.52	11.04	85.32
91.41	80.42	108.584	68.44	11.08	85.29
91.74	80.35	108.976	68.34	11.12	85.26
92.07	80.29	109.368	68.28	11.16	85.23
92.4	80.25	109.76	68.17	11.2	85.22
92.73	80.22	110.152	68.09	11.24	85.14
93.06	80.13	110.544	68	11.28	85.08
93.39	80.05	110.936	67.91	11.32	85.07
93.72	79.98	111.328	67.7	11.36	85.03
94.05	79.93	111.72	67.52	11.4	84.98
94.38	79.9	112.112	67.37	11.44	84.93
94.71	79.74	112.504	67.24	11.48	84.93
95.04	79.7	112.896	67.12	11.52	84.87
95.37	79.68	113.288	67.01	11.56	84.88
95.7	79.57	113.68	66.93	11.6	84.87
96.03	79.44	114.072	66.87	11.64	84.85
96.36	79.42	114.464	66.81	11.68	84.81
96.69	79.36	114.856	66.72	11.72	84.79
97.02	79.27	115.248	66.59	11.76	84.78
97.35	79.27	115.64	66.52	11.8	84.72
97.68	79.24	116.032	66.43	11.84	84.72
98.01	79.17	116.424	66.41	11.88	84.71
98.34	79.13	116.816	66.29	11.92	84.67
98.67	79.05	117.208	66.18	11.96	84.66
99	78.98	117.6	66.06	12	84.62
99.33	78.94	117.992	65.99	12.04	84.61
99.66	78.91	118.384	65.93	12.08	84.52
99.99	78.82	118.776	65.88	12.12	84.51
100.32	78.72	119.168	65.81	12.16	84.44
100.65	78.65	119.56	65.77	12.2	84.43
100.98	78.59	119.952	65.7	12.24	84.4
101.31	78.48	120.344	65.56	12.28	84.37
101.64	78.44	120.736	65.38	12.32	84.28
101.97	78.41	121.128	65.37	12.36	84.3
102.3	78.33	121.52	65.31	12.4	84.26
102.63	78.3	121.912	65.27	12.44	84.26
102.96	78.28	122.304	65.25	12.48	84.23
103.29	78.14	122.696	65.14	12.52	84.2
103.62	78.06	123.088	65.06	12.56	84.16
103.95	78.08	123.48	64.93	12.6	84.1
104.28	78.05	123.872	64.83	12.64	84.12
104.61	77.98	124.264	64.79	12.68	84.07
104.94	77.92	124.656	64.65	12.72	84.03
105.27	77.77	125.048	64.62	12.76	84.04
105.6	77.81	125.44	64.53	12.8	83.96
105.93	77.73	125.832	64.48	12.84	83.9
106.26	77.7	126.224	64.38	12.88	83.9
106.59	77.53	126.616	64.35	12.92	83.85
106.92	77.5	127.008	64.25	12.96	83.86
107.25	77.42	127.4	64.14	13	83.75
107.58	77.5	127.792	64.03	13.04	83.77
107.91	77.33	128.184	63.96	13.08	83.65
108.24	77.25	128.576	63.83	13.12	83.63
108.57	77.3	128.968	63.85	13.16	83.66
108.9	77.15	129.36	63.72	13.2	83.62
109.23	77.1	129.752	63.58	13.24	83.58
109.56	77.07	130.144	63.56	13.28	83.46
109.89	77.05	130.536	63.56	13.32	83.45
110.22	76.96	130.928	63.42	13.36	83.42
110.55	76.84	131.32	63.28	13.4	83.39
110.88	76.9	131.712	63.19	13.44	83.31
111.21	76.87	132.104	62.88	13.48	83.32
111.54	76.83	132.496	62.58	13.52	83.26
111.87	76.74	132.888	62.95	13.56	83.37
112.2	76.7	133.28	63.34	13.6	83.31
112.53	76.67	133.672	63.23	13.64	83.32
112.86	76.65	134.064	63.14	13.68	83.31
113.19	76.6	134.456	63.04	13.72	83.27
113.52	76.52	134.848	63.01	13.76	83.3
113.85	76.45	135.24	62.91	13.8	83.26
114.18	76.42	135.632	62.81	13.84	83.23
114.51	76.36	136.024	62.73	13.88	83.2
114.84	76.24	136.416	62.69	13.92	83.19
115.17	76.22	136.808	62.61	13.96	83.17
115.5	76.12	137.2	62.5	14	83.15
115.83	76.1	137.592	62.4	14.04	83.11
116.16	76.08	137.984	62.35	14.08	83.11
116.49	75.97	138.376	62.27	14.12	83.04
116.82	75.94	138.768	62.21	14.16	83.07
117.15	75.9	139.16	62.07	14.2	83
117.48	75.85	139.552	62.03	14.24	82.89
117.81	75.77	139.944	61.94	14.28	82.91
118.14	75.74	140.336	61.88	14.32	82.9
118.47	75.69	140.728	61.79	14.36	82.85
118.8	75.66	141.12	61.73	14.4	82.78
119.13	75.56	141.512	61.62	14.44	82.74
119.46	75.5	141.904	61.55	14.48	82.74
119.79	75.43	142.296	61.47	14.52	82.7
120.12	75.37	142.688	61.39	14.56	82.72
120.45	75.28	143.08	61.32	14.6	82.69
120.78	75.26	143.472	61.21	14.64	82.67
121.11	75.23	143.864	61.12	14.68	82.62
121.44	75.18	144.256	61.07	14.72	82.62
121.77	75.1	144.648	60.98	14.76	82.54
122.1	75.11	145.04	60.89	14.8	82.5
122.43	75.05	145.432	60.86	14.84	82.51
122.76	74.98	145.824	60.75	14.88	82.48
123.09	74.91	146.216	60.67	14.92	82.48
123.42	74.86	146.608	60.52	14.96	82.46
123.75	74.76	147	60.51	15	82.4
124.08	74.79	147.392	60.43	15.04	82.37
124.41	74.68	147.784	60.3	15.08	82.29
124.74	74.6	148.176	60.22	15.12	82.29
125.07	74.51	148.568	60.18	15.16	82.29
125.4	74.47	148.96	60.12	15.2	82.26
125.73	74.43	149.352	60.01	15.24	82.25
126.06	74.39	149.744	59.93	15.28	82.19
126.39	74.29	150.136	59.85	15.32	82.15
126.72	74.2	150.528	59.72	15.36	82.13
127.05	74.22	150.92	59.61	15.4	82.12
127.38	74.19	151.312	59.61	15.44	82.07
127.71	74.08	151.704	59.51	15.48	82
128.04	74.06	152.096	59.43	15.52	82.02
128.37	73.96	152.488	59.33	15.56	82.02
128.7	73.93	152.88	59.26	15.6	81.96
129.03	73.87	153.272	59.17	15.64	81.95
129.36	73.77	153.664	59.02	15.68	81.95
129.69	73.7	154.056	58.94	15.72	81.92
130.02	73.67	154.448	58.86	15.76	81.92
130.35	73.66	154.84	58.76	15.8	81.89
130.68	73.56	155.232	58.59	15.84	81.85
131.01	73.45	155.624	58.5	15.88	81.83
131.34	73.4	156.016	58.4	15.92	81.76
131.67	73.33	156.408	58.29	15.96	81.76
132	73.29	156.8	58.25	16	81.75
132.33	73.24	157.192	58.15	16.04	81.67
132.66	73.16	157.584	58.07	16.08	81.7
132.99	73.11	157.976	58.02	16.12	81.68
133.32	73.07	158.368	57.94	16.16	81.63
133.65	72.96	158.76	57.81	16.2	81.61
133.98	72.98	159.152	57.75	16.24	81.55
134.31	72.88	159.544	57.72	16.28	81.54
134.64	72.81	159.936	57.6	16.32	81.47
134.97	72.73	160.328	57.5	16.36	81.51
135.3	72.72	160.72	57.4	16.4	81.47
135.63	72.64	161.112	57.38	16.44	81.46
135.96	72.62	161.504	57.29	16.48	81.46
136.29	72.53	161.896	57.18	16.52	81.38
136.62	72.46	162.288	57.15	16.56	81.37
136.95	72.52	162.68	57.02	16.6	81.36
137.28	72.43	163.072	57	16.64	81.26
137.61	72.35	163.464	56.9	16.68	81.28
137.94	72.35	163.856	56.78	16.72	81.24
138.27	72.32	164.248	56.71	16.76	81.23
138.6	72.19	164.64	56.61	16.8	81.17
138.93	72.12	165.032	56.43	16.84	81.13
139.26	72.11	165.424	56.3	16.88	81.09
139.59	72.08	165.816	56.2	16.92	81.08
139.92	72.01	166.208	56.06	16.96	81.05
140.25	72.01	166.6	56.08	17	81.05
140.58	71.89	166.992	56.27	17.04	80.98
140.91	71.82	167.384	56.24	17.08	80.99
141.24	71.75	167.776	56.09	17.12	80.95
141.57	71.71	168.168	56.04	17.16	80.94
141.9	71.67	168.56	55.94	17.2	80.94
142.23	71.63	168.952	55.81	17.24	80.82
142.56	71.56	169.344	55.76	17.28	80.82
142.89	71.53	169.736	55.75	17.32	80.74
143.22	71.49	170.128	55.63	17.36	80.76
143.55	71.38	170.52	55.57	17.4	80.73
143.88	71.33	170.912	55.4	17.44	80.69
144.21	71.31	171.304	55.34	17.48	80.68
144.54	71.28	171.696	55.33	17.52	80.69
144.87	71.21	172.088	55.15	17.56	80.62
145.2	71.16	172.48	55.16	17.6	80.61
145.53	71.01	172.872	55.07	17.64	80.62
145.86	70.94	173.264	55.02	17.68	80.52
146.19	70.87	173.656	54.92	17.72	80.6
146.52	70.82	174.048	54.82	17.76	80.57
146.85	70.81	174.44	54.71	17.8	80.52
147.18	70.73	174.832	54.67	17.84	80.54
147.51	70.69	175.224	54.58	17.88	80.51
147.84	70.58	175.616	54.48	17.92	80.47
148.17	70.58	176.008	54.37	17.96	80.46
148.5	70.55	176.4	54.3	18	80.41
148.83	70.48	176.792	54.21	18.04	80.4
149.16	70.44	177.184	54.1	18.08	80.41
149.49	70.45	177.576	54.03	18.12	80.37
149.82	70.32	177.968	53.98	18.16	80.33
150.15	70.27	178.36	53.84	18.2	80.3
150.48	70.21	178.752	53.78	18.24	80.31
150.81	70.16	179.144	53.68	18.28	80.28
151.14	70.12	179.536	53.66	18.32	80.23
151.47	70.07	179.928	53.56	18.36	80.18
151.8	70.04	180.32	53.46	18.4	80.18
152.13	69.95	180.712	53.38	18.44	80.12
152.46	69.9	181.104	53.3	18.48	80.19
152.79	69.78	181.496	53.2	18.52	80.16
153.12	69.72	181.888	53.13	18.56	80.16
153.45	69.68	182.28	53.02	18.6	80.15
153.78	69.62	182.672	52.91	18.64	80.14
154.11	69.5	183.064	52.83	18.68	80.11
154.44	69.45	183.456	52.68	18.72	80.08
154.77	69.36	183.848	52.62	18.76	80.08
155.1	69.32	184.24	52.54	18.8	80
155.43	69.28	184.632	52.42	18.84	79.91
155.76	69.27	185.024	52.33	18.88	79.92
156.09	69.17	185.416	52.22	18.92	79.91
156.42	69.14	185.808	52.16	18.96	79.85
156.75	69.08	186.2	52.06	19	79.88
157.08	69.01	186.592	51.97	19.04	79.84
157.41	68.98	186.984	51.85	19.08	79.83
157.74	68.9	187.376	51.77	19.12	79.77
158.07	68.85	187.768	51.68	19.16	79.76
158.4	68.79	188.16	51.56	19.2	79.76
158.73	68.76	188.552	51.49	19.24	79.71
159.06	68.72	188.944	51.39	19.28	79.71
159.39	68.69	189.336	51.28	19.32	79.68
159.72	68.56	189.728	51.15	19.36	79.69
160.05	68.58	190.12	51.13	19.4	79.63
160.38	68.5	--	--	19.44	79.63
160.71	68.36			19.48	79.66
161.04	68.3			19.52	79.64
161.37	68.29			19.56	79.61
161.7	68.23			19.6	79.6
162.03	68.18			19.64	79.54
162.36	68.14			19.68	79.51
162.69	68.11			19.72	79.47
163.02	68.05			19.76	79.45
163.35	68.01			19.8	79.43
163.68	67.96			19.84	79.38
164.01	67.9			19.88	79.36
164.34	67.81			19.92	79.4
164.67	67.83			19.96	79.32
165	67.75			20	79.33
165.33	67.68			20.04	79.28
165.66	67.61			20.08	79.2
165.99	67.5			20.12	79.23
166.32	67.51			20.16	79.17
166.65	67.44			20.2	79.19
166.98	67.42			20.24	79.18
167.31	67.34			20.28	79.15
167.64	67.35			20.32	79.13
167.97	67.29			20.36	79.09
168.3	67.26			20.4	79.03
168.63	67.18			20.44	78.97
168.96	67.12			20.48	79
169.29	67.09			20.52	78.93
169.62	67			20.56	78.94
169.95	66.95			20.6	78.97
170.28	66.89			20.64	78.94
170.61	66.85			20.68	78.87
170.94	66.82			20.72	78.86
171.27	66.75			20.76	78.83
171.6	66.7			20.8	78.83
171.93	66.68			20.84	78.81
172.26	66.65			20.88	78.84
172.59	66.61			20.92	78.83
172.92	66.51			20.96	78.73
173.25	66.46			21	78.71
173.58	66.43			21.04	78.63
173.91	66.38			21.08	78.62
174.24	66.35			21.12	78.59
174.57	66.3			21.16	78.57
174.9	66.2			21.2	78.54
175.23	66.21			21.24	78.53
175.56	66.16			21.28	78.49
175.89	66.07			21.32	78.5
176.22	66.04			21.36	78.46
176.55	65.96			21.4	78.48
176.88	65.91			21.44	78.45
177.21	65.9			21.48	78.45
177.54	65.84			21.52	78.42
177.87	65.78			21.56	78.4
178.2	65.75			21.6	78.4
178.53	65.77			21.64	78.38
178.86	65.69			21.68	78.35
179.19	65.61			21.72	78.31
179.52	65.53			21.76	78.32
179.85	65.46			21.8	78.26
180.18	65.47			21.84	78.23
180.51	65.4			21.88	78.22
180.84	65.31			21.92	78.19
181.17	65.25			21.96	78.16
181.5	65.21			22	78.18
181.83	65.14			22.04	78.11
182.16	65.1			22.08	78.06
182.49	65.09			22.12	78.11
182.82	65.06			22.16	78.06
183.15	64.96			22.2	78.07
183.48	64.95			22.24	78.03
183.81	64.9			22.28	78.03
184.14	64.82			22.32	78.04
184.47	64.75			22.36	77.95
184.8	64.7			22.4	77.93
185.13	64.6			22.44	77.79
185.46	64.61			22.48	77.92
185.79	64.54			22.52	77.91
186.12	64.5			22.56	77.93
186.45	64.44			22.6	77.9
186.78	64.42			22.64	78.02
187.11	64.39			22.68	78.01
187.44	64.3			22.72	77.99
187.77	64.26			22.76	77.94
188.1	64.24			22.8	77.93
188.43	64.16			22.84	77.94
188.76	64.1			22.88	77.9
189.09	64.04			22.92	77.89
189.42	64.04			22.96	77.86
189.75	64			23	77.85
190.08	63.89			23.04	77.79
190.41	63.87			23.08	77.76
190.74	63.81			23.12	77.73
191.07	63.74			23.16	77.72
191.4	63.73			23.2	77.68
191.73	63.68			23.24	77.66
192.06	63.63			23.28	77.64
192.39	63.61			23.32	77.62
192.72	63.52			23.36	77.59
193.05	63.5			23.4	77.6
193.38	63.45			23.44	77.58
193.71	63.4			23.48	77.54
194.04	63.35			23.52	77.48
194.37	63.32			23.56	77.48
194.7	63.29			23.6	77.47
195.03	63.24			23.64	77.45
195.36	63.17			23.68	77.46
195.69	63.12			23.72	77.42
196.02	63.08			23.76	77.43
196.35	63.05			23.8	77.41
196.68	62.95			23.84	77.36
197.01	62.92			23.88	77.35
197.34	62.84			23.92	77.35
197.67	62.84			23.96	77.33
198	62.76			24	77.3
198.33	62.75			24.04	77.25
198.66	62.71			24.08	77.24
198.99	62.65			24.12	77.21
199.32	62.59			24.16	77.18
199.65	62.52			24.2	77.14
199.98	62.49			24.24	77.15
200.31	62.42			24.28	77.13
200.64	62.41			24.32	77.09
200.97	62.32			24.36	77.06
201.3	62.24			24.4	77.05
201.63	62.27			24.44	76.98
201.96	62.22			24.48	76.98
202.29	62.2			24.52	77
202.62	62.11			24.56	76.96
202.95	62.03			24.6	76.94
203.28	61.95			24.64	76.91
203.61	61.92			24.68	76.87
203.94	61.87			24.72	76.84
204.27	61.82			24.76	76.79
204.6	61.73			24.8	76.76
204.93	61.73			24.84	76.76
205.26	61.73			24.88	76.76
205.59	61.69			24.92	76.7
205.92	61.71			24.96	76.66
206.25	61.67			25	76.65
206.58	61.6			25.04	76.63
206.91	61.52			25.08	76.6
207.24	61.44			25.12	76.58
207.57	61.33			25.16	76.48
207.9	61.25			25.2	76.5
208.23	61.16			25.24	76.51
208.56	61.22			25.28	76.48
208.89	61.09			25.32	76.42
209.22	61.04			25.36	76.41
209.55	61.01			25.4	76.45
209.88	61.02			25.44	76.44
210.21	61			25.48	76.45
210.54	60.88			25.52	76.45
210.87	60.87			25.56	76.45
211.2	60.83			25.6	76.4
211.53	60.7			25.64	76.38
211.86	60.68			25.68	76.37
212.19	60.67			25.72	76.35
212.52	60.63			25.76	76.35
212.85	60.57			25.8	76.29
213.18	60.48			25.84	76.28
213.51	60.45			25.88	76.27
213.84	60.5			25.92	76.26
214.17	60.48			25.96	76.39
214.5	60.46			26	76.36
214.83	60.43			26.04	76.36
215.16	60.36			26.08	76.33
215.49	60.31			26.12	76.31
215.82	60.25			26.16	76.3
216.15	60.23			26.2	76.27
216.48	60.14			26.24	76.25
216.81	60.1			26.28	76.22
217.14	60.05			26.32	76.21
217.47	60.01			26.36	76.19
217.8	60.01			26.4	76.14
218.13	59.96			26.44	76.11
218.46	59.88			26.48	76.08
218.79	59.85			26.52	76.03
219.12	59.86			26.56	76.01
219.45	59.75			26.6	76.01
219.78	59.74			26.64	76
220.11	59.71			26.68	75.97
220.44	59.69			26.72	75.96
220.77	59.64			26.76	75.87
221.1	59.59			26.8	75.92
221.43	59.54			26.84	75.92
221.76	59.51			26.88	75.91
222.09	59.46			26.92	75.89
222.42	59.35			26.96	75.9
222.75	59.36			27	75.85
223.08	59.25			27.04	75.82
223.41	59.25			27.08	75.8
223.74	59.2			27.12	75.79
224.07	59.19			27.16	75.77
224.4	59.08			27.2	75.75
224.73	59.06			27.24	75.68
225.06	59.04			27.28	75.67
225.39	59.05			27.32	75.64
225.72	58.95			27.36	75.67
226.05	58.93			27.4	75.64
226.38	58.91			27.44	75.62
226.71	58.87			27.48	75.61
227.04	58.82			27.52	75.57
227.37	58.7			27.56	75.51
227.7	58.68			27.6	75.52
228.03	58.63			27.64	75.52
228.36	58.6			27.68	75.47
228.69	58.54			27.72	75.4
229.02	58.48			27.76	75.4
229.35	58.45			27.8	75.41
229.68	58.48			27.84	75.41
230.01	58.42			27.88	75.38
230.34	58.35			27.92	75.36
230.67	58.33			27.96	75.33
231	58.29			28	75.32
231.33	58.26			28.04	75.29
231.66	58.22			28.08	75.27
231.99	58.16			28.12	75.23
232.32	58.12			28.16	75.2
232.65	58.09			28.2	75.19
232.98	58.06			28.24	75.21
233.31	58.02			28.28	75.18
233.64	57.96			28.32	75.12
233.97	57.94			28.36	75.11
234.3	57.88			28.4	75.08
234.63	57.81			28.44	75.09
234.96	57.8			28.48	75.07
235.29	57.72			28.52	75.03
235.62	57.73			28.56	75
235.95	57.68			28.6	74.96
236.28	57.65			28.64	75
236.61	57.61			28.68	74.99
236.94	57.57			28.72	74.95
237.27	57.53			28.76	74.95
237.6	57.49			28.8	74.91
237.93	57.46			28.84	74.92
238.26	57.38			28.88	74.91
238.59	57.33			28.92	74.88
238.92	57.29			28.96	74.85
239.25	57.29			29	74.84
239.58	57.24			29.04	74.84
239.91	57.22			29.08	74.81
240.24	57.14			29.12	74.7
240.57	57.1			29.16	74.78
240.9	57.09			29.2	74.77
241.23	57.03			29.24	74.76
241.56	56.94			29.28	74.73
241.89	56.88			29.32	74.7
242.22	56.79			29.36	74.66
242.55	56.81			29.4	74.63
242.88	56.78			29.44	74.62
243.21	56.72			29.48	74.61
243.54	56.69			29.52	74.59
243.87	56.61			29.56	74.58
244.2	56.63			29.6	74.55
244.53	56.59			29.64	74.52
244.86	56.53			29.68	74.47
245.19	56.52			29.72	74.44
245.52	56.46			29.76	74.4
245.85	56.46			29.8	74.38
246.18	56.4			29.84	74.37
246.51	56.33			29.88	74.32
246.84	56.31			29.92	74.32
247.17	56.27			29.96	74.31
247.5	56.19			30	74.28
247.83	56.17			30.04	74.27
248.16	56.12			30.08	74.29
248.49	56.1			30.12	74.24
248.82	56.04			30.16	74.24
249.15	56.02			30.2	74.21
249.48	55.99			30.24	74.18
249.81	55.93			30.28	74.17
250.14	55.89			30.32	74.16
250.47	55.75			30.36	74.13
250.8	55.7			30.4	74.12
251.13	55.5			30.44	74.07
251.46	55.54			30.48	74.04
251.79	55.48			30.52	74.05
252.12	55.5			30.56	74.01
252.45	55.5			30.6	73.97
252.78	55.48			30.64	74
253.11	55.42			30.68	73.99
253.44	55.37			30.72	73.94
253.77	55.4			30.76	73.87
254.1	55.34			30.8	73.88
254.43	55.34			30.84	73.82
254.76	55.29			30.88	74
255.09	55.21			30.92	73.96
255.42	55.1			30.96	73.95
255.75	55.16			31	73.92
256.08	55.06			31.04	73.9
256.41	55.04			31.08	73.88
256.74	55.06			31.12	73.87
257.07	55.03			31.16	73.85
257.4	55			31.2	73.82
257.73	54.95			31.24	73.8
258.06	54.93			31.28	73.77
258.39	54.91			31.32	73.75
258.72	54.84			31.36	73.73
259.05	54.81			31.4	73.72
259.38	54.82			31.44	73.69
259.71	54.74			31.48	73.66
260.04	54.63			31.52	73.61
260.37	54.71			31.56	73.6
260.7	54.68			31.6	73.59
261.03	54.59			31.64	73.55
261.36	54.56			31.68	73.55
261.69	54.57			31.72	73.52
262.02	54.49			31.76	73.52
262.35	54.37			31.8	73.49
262.68	54.31			31.84	73.45
263.01	54.46			31.88	73.43
263.34	54.43			31.92	73.45
263.67	54.36			31.96	73.39
264	54.34			32	73.38
264.33	54.29			32.04	73.34
264.66	54.3			32.08	73.34
264.99	54.26			32.12	73.31
265.32	54.16			32.16	73.32
265.65	54.2			32.2	73.31
265.98	54.16			32.24	73.27
266.31	54.12			32.28	73.29
266.64	54.09			32.32	73.25
266.97	54.05			32.36	73.22
267.3	54.01			32.4	73.23
267.63	53.97			32.44	73.18
267.96	53.93			32.48	73.18
268.29	53.9			32.52	73.15
268.62	53.86			32.56	73.14
268.95	53.82			32.6	73.12
269.28	53.78			32.64	73.09
269.61	53.74			32.68	73.07
269.94	53.7			32.72	73.06
270.27	53.67			32.76	73.03
270.6	53.63			32.8	72.98
270.93	53.59			32.84	72.97
271.26	53.55			32.88	72.99
271.59	53.51			32.92	72.96
271.92	53.48			32.96	72.92
272.25	53.44			33	72.92
272.58	53.4			33.04	72.96
272.91	53.36			33.08	72.96
273.24	53.32			33.12	72.92
273.57	53.29			33.16	72.86
273.9	53.25			33.2	72.86
274.23	53.21			33.24	72.84
274.56	53.17			33.28	72.83
274.89	53.13			33.32	72.83
275.22	53.1			33.36	72.78
275.55	53.06			33.4	72.78
275.88	53.02			33.44	72.75
276.21	52.98			33.48	72.72
276.54	52.94			33.52	72.69
276.87	52.9			33.56	72.66
277.2	52.87			33.6	72.65
277.53	52.83			33.64	72.65
277.86	52.79			33.68	72.66
278.19	52.75			33.72	72.63
278.52	52.71			33.76	72.6
278.85	52.68			33.8	72.6
279.18	52.64			33.84	72.55
279.51	52.6			33.88	72.52
279.84	52.56			33.92	72.51
280.17	52.52			33.96	72.5
280.5	52.49			34	72.47
280.83	52.45			34.04	72.46
281.16	52.41			34.08	72.43
281.49	52.37			34.12	72.4
281.82	52.33			34.16	72.38
282.15	52.3			34.2	72.36
282.48	52.26			34.24	72.33
282.81	52.22			34.28	72.32
283.14	52.18			34.32	72.29
283.47	52.14			34.36	72.28
283.8	52.1			34.4	72.29
284.13	52.07			34.44	72.29
284.46	52.03			34.48	72.28
284.79	51.99			34.52	72.25
285.12	51.95			34.56	72.23
285.45	51.91			34.6	72.21
285.78	51.88			34.64	72.19
286.11	51.84			34.68	72.17
286.44	51.8			34.72	72.14
286.77	51.76			34.76	72.13
287.1	51.72			34.8	72.12
287.43	51.69			34.84	72.08
287.76	51.65			34.88	72.06
288.09	51.61			34.92	72.04
288.42	51.57			34.96	72.05
288.75	51.53			35	72.01
289.08	51.5			35.04	72
289.41	51.46			35.08	71.97
289.74	51.42			35.12	71.96
290.07	51.38			35.16	71.94
290.4	51.34			35.2	71.91
290.73	51.3			35.24	71.89
291.06	51.27			35.28	71.89
291.39	51.23			35.32	71.87
291.72	51.19			35.36	71.85
292.05	51.15			35.4	71.83
292.38	51.11			35.44	71.83
292.71	51.08			35.48	71.81
293.04	51.04			35.52	71.8
293.37	51			35.56	71.75
293.7	50.96			35.6	71.74
294.03	50.92			35.64	71.72
294.36	50.89			35.68	71.69
294.69	50.85			35.72	71.69
295.02	50.81			35.76	71.69
295.35	50.77			35.8	71.65
295.68	50.73			35.84	71.65
296.01	50.7			35.88	71.62
296.34	50.66			35.92	71.62
296.67	50.62			35.96	71.61
297	50.58			36	71.59
297.33	50.54			36.04	71.57
297.66	50.5			36.08	71.54
297.99	50.47			36.12	71.53
298.32	50.43			36.16	71.52
298.65	50.39			36.2	71.5
298.98	50.35			36.24	71.46
299.31	50.31			36.28	71.46
299.64	50.28			36.32	71.45
299.97	50.24			36.36	71.42
300.3	50.2			36.4	71.39
300.63	50.16			36.44	71.38
300.96	50.12			36.48	71.36
301.29	50.09			36.52	71.34
301.62	50.05			36.56	71.31
301.95	50.01			36.6	71.3
302.28	49.97			36.64	71.29
302.61	49.93			36.68	71.27
302.94	49.9			36.72	71.27
303.27	49.86			36.76	71.24
303.6	49.82			36.8	71.23
303.93	49.78			36.84	71.18
304.26	49.74			36.88	71.19
304.59	49.7			36.92	71.16
304.92	49.67			36.96	71.15
305.25	49.63			37	71.13
305.58	49.59			37.04	71.12
305.91	49.55			37.08	71.11
306.24	49.51			37.12	71.07
306.57	49.48			37.16	71.05
306.9	49.44			37.2	71.03
307.23	49.4			37.24	71.02
307.56	49.36			37.28	70.99
307.89	49.32			37.32	70.97
308.22	49.29			37.36	70.97
308.55	49.25			37.4	70.93
308.88	49.21			37.44	70.92
309.21	49.17			37.48	70.91
309.54	49.13			37.52	70.89
309.87	49.1			37.56	70.89
310.2	49.06			37.6	70.87
310.53	49.02			37.64	70.85
310.86	48.98			37.68	70.82
311.19	48.94			37.72	70.78
				37.76	70.79
				37.8	70.77
				37.84	70.78
				37.88	70.75
				37.92	70.74
				37.96	70.72
				38	70.71
				38.04	70.71
				38.08	70.69
				38.12	70.67
				38.16	70.66
				38.2	70.6
				38.24	70.59
				38.28	70.56
				38.32	70.56
				38.36	70.54
				38.4	70.52
				38.44	70.51
				38.48	70.48
				38.52	70.48
				38.56	70.5
				38.6	70.47
				38.64	70.44
				38.68	70.44
				38.72	70.41
				38.76	70.39
				38.8	70.4
				38.84	70.34
				38.88	70.29
				38.92	70.31
				38.96	70.33
				39	70.33
				39.04	70.29
				39.08	70.26
				39.12	70.23
				39.16	70.23
				39.2	70.2
				39.24	70.17
				39.28	70.17
				39.32	70.15
				39.36	70.14
				39.4	70.1
				39.44	70.1
				39.48	70.08
				39.52	70.07
				39.56	70.03
				39.6	70.01
				39.64	70
				39.68	69.99
				39.72	69.95
				39.76	69.93
				39.8	69.91
				39.84	69.91
				39.88	69.89
				39.92	69.86
				39.96	69.83
				40	69.82
				40.4	69.59
				40.8	69.43
				41.2	69.34
				41.6	69.14
				42	69.01
				42.4	68.83
				42.8	68.6
				43.2	68.42
				43.6	68.31
				44	68.07
				44.4	67.9
				44.8	67.66
				45.2	67.49
				45.6	67.31
				46	67.15
				46.4	66.95
				46.8	66.79
				47.2	66.6
				47.6	66.49
				48	66.3
				48.4	66.19
				48.8	66.01
				49.2	65.86
				49.6	65.79
				50	65.58
				50.4	65.33
				50.8	65.15
				51.2	65.04
				51.6	64.85
				52	64.67
				52.4	64.5
				52.8	64.33
				53.2	64.2
				53.6	64.03
				54	63.88
				54.4	63.73
				54.8	63.56
				55.2	63.39
				55.6	63.28
				56	63.11
				56.4	62.9
				56.8	62.75
				57.2	62.58
				57.6	62.4
				58	62.36
				58.4	62.15
				58.8	61.92
				59.2	61.74
				59.6	61.57
				60	61.37
				60.4	61.23
				60.8	61.08
				61.2	61.01
				61.6	60.84
				62	60.7
				62.4	60.55
				62.8	60.39
				63.2	60.23
				63.6	60.1
				64	60
				64.4	59.85
				64.8	59.7
				65.2	59.5
				65.6	59.46
				66	59.2
				66.4	59.02
				66.8	58.87
				67.2	58.72
				67.6	58.56
				68	58.41
				68.4	58.27
				68.8	58.14
				69.2	57.96
				69.6	57.83
				70	57.67
				70.4	57.52
				70.8	57.33
				71.2	57.2
				71.6	57.05
				72	56.91
				72.4	56.8
				72.8	56.7
				73.2	56.55
				73.6	56.31
				74	56.14
				74.4	56.01
				74.8	55.85
				75.2	55.7
				75.6	55.56
				76	55.4
				76.4	55.26
				76.8	55.13
				77.2	54.96
				77.6	54.86
				78	54.67
				78.4	54.48
				78.8	54.32
				79.2	54.22
				79.6	54.03
				80	53.92
				80.4	53.81
				80.8	53.58
				81.2	53.41
				81.6	53.18
				82	53
				82.4	52.86
				82.8	52.75
				83.2	52.57
				83.6	52.47
				84	52.28
				84.4	52.2
				84.8	51.98
				85.2	51.66
				85.6	51.11
				86	50.83
				86.4	51.01
				86.8	50.79
				87.2	50.79
				87.6	50.77
				88	50.61
				88.4	50.13
				88.8	50.18
				89.2	50.2
				89.6	50.25
				90	50.23
				90.4	50.15
				90.8	50.05
				91.2	49.93
				91.6	49.83

## Sheet: Fig 4b
	2BOICz	1BOICz	1TICz
Time (µs)	Nomalized EL intensity	Nomalized EL intensity	Nomalized EL intensity
0	0	0	0
24.4141	0	0	0
48.8281	0	0	0
73.2422	0	0	0
97.6562	0	0	0
122.07	0	0	0
146.484	0	0	0
170.898	0	0	0
195.312	0	0	0
219.727	0	0	0
244.141	0	0	0
268.555	0	0	0
292.969	0	0	0
317.383	0.00666667	0.04	0.0866667
341.797	0.0333333	0.04	0.0766667
366.211	0.04	0.0333333	0.103333
390.625	0.0266667	0.05	0.07
415.039	0.02	0.03	0.08
439.453	0.0233333	0.0633333	0.103333
463.867	0.01	0.0466667	0.13
488.281	0.03	0.03	0.0866667
512.695	0.03	0.04	0.0866667
537.109	0.02	0.0333333	0.12
561.523	0.02	0.03	0.0866667
585.938	0.05	0.0333333	0.0866667
610.352	0.02	0.0266667	0.08
634.766	0.0233333	0.05	0.106667
659.18	0.02	0.02	0.103333
683.594	0.0533333	0.04	0.08
708.008	0.03	0.0733333	0.123333
732.422	0.0133333	0.0433333	0.0933333
756.836	0.0133333	0.0333333	0.133333
781.25	0.0333333	0.03	0.0766667
805.664	0.0233333	0.0433333	0.123333
830.078	0.0333333	0.0266667	0.07
854.492	0.0333333	0.0533333	0.0666667
878.906	0.05	0.0366667	0.09
903.32	0.0333333	0.05	0.11
927.734	0.0233333	0.05	0.1
952.148	0.03	0.0366667	0.11
976.562	0.04	0.0466667	0.1
1000.98	0.03	0.0366667	0.106667
1025.39	0.0233333	0.0533333	0.146667
1049.8	0.0433333	0.0566667	0.123333
1074.22	0.0466667	0.0466667	0.146667
1098.63	0.116667	0.06	0.113333
1123.05	0.0833333	0.0466667	0.133333
1147.46	0.0833333	0.07	0.136667
1171.88	0.12	0.0433333	0.13
1196.29	0.133333	0.07	0.123333
1220.7	0.0933333	0.103333	0.146667
1245.12	0.136667	0.0833333	0.146667
1269.53	0.173333	0.136667	0.13
1293.95	0.17	0.103333	0.183333
1318.36	0.206667	0.136667	0.166667
1342.77	0.21	0.133333	0.186667
1367.19	0.226667	0.0933333	0.15
1391.6	0.246667	0.15	0.243333
1416.02	0.26	0.15	0.216667
1440.43	0.233333	0.123333	0.24
1464.84	0.34	0.123333	0.193333
1489.26	0.35	0.14	0.24
1513.67	0.333333	0.166667	0.3
1538.09	0.37	0.173333	0.19
1562.5	0.406667	0.16	0.29
1586.91	0.363333	0.216667	0.273333
1611.33	0.443333	0.186667	0.296667
1635.74	0.4	0.15	0.276667
1660.16	0.42	0.196667	0.31
1684.57	0.423333	0.23	0.306667
1708.98	0.43	0.23	0.26
1733.4	0.38	0.31	0.37
1757.81	0.453333	0.216667	0.316667
1782.23	0.486667	0.273333	0.366667
1806.64	0.566667	0.24	0.386667
1831.05	0.42	0.283333	0.396667
1855.47	0.536667	0.243333	0.386667
1879.88	0.516667	0.273333	0.413333
1904.3	0.5	0.283333	0.436667
1928.71	0.573333	0.253333	0.386667
1953.12	0.63	0.286667	0.433333
1977.54	0.51	0.283333	0.44
2001.95	0.52	0.356667	0.456667
2026.37	0.593333	0.256667	0.48
2050.78	0.58	0.366667	0.47
2075.2	0.616667	0.29	0.483333
2099.61	0.606667	0.333333	0.416667
2124.02	0.56	0.39	0.396667
2148.44	0.616667	0.366667	0.466667
2172.85	0.6	0.296667	0.53
2197.27	0.65	0.306667	0.543333
2221.68	0.64	0.356667	0.456667
2246.09	0.653333	0.356667	0.463333
2270.51	0.633333	0.38	0.52
2294.92	0.693333	0.326667	0.49
2319.34	0.64	0.353333	0.513333
2343.75	0.616667	0.323333	0.526667
2368.16	0.64	0.383333	0.513333
2392.58	0.646667	0.316667	0.566667
2416.99	0.65	0.46	0.51
2441.41	0.593333	0.36	0.693333
2465.82	0.643333	0.403333	0.49
2490.23	0.61	0.383333	0.57
2514.65	0.66	0.376667	0.513333
2539.06	0.636667	0.44	0.65
2563.48	0.633333	0.39	0.603333
2587.89	0.623333	0.473333	0.553333
2612.3	0.713333	0.456667	0.603333
2636.72	0.716667	0.42	0.576667
2661.13	0.586667	0.436667	0.53
2685.55	0.76	0.443333	0.623333
2709.96	0.746667	0.443333	0.516667
2734.38	0.686667	0.456667	0.62
2758.79	0.64	0.43	0.626667
2783.2	0.68	0.46	0.67
2807.62	0.666667	0.48	0.613333
2832.03	0.653333	0.4	0.62
2856.45	0.8	0.423333	0.666667
2880.86	0.843333	0.413333	0.593333
2905.27	0.74	0.466667	0.666667
2929.69	0.65	0.473333	0.663333
2954.1	0.753333	0.466667	0.646667
2978.52	0.69	0.42	0.663333
3002.93	0.723333	0.463333	0.616667
3027.34	0.756667	0.503333	0.666667
3051.76	0.676667	0.47	0.646667
3076.17	0.663333	0.49	0.656667
3100.59	0.743333	0.413333	0.643333
3125	0.686667	0.55	0.563333
3149.41	0.72	0.49	0.666667
3173.83	0.74	0.54	0.65
3198.24	0.7	0.513333	0.626667
3222.66	0.756667	0.476667	0.643333
3247.07	0.746667	0.51	0.646667
3271.48	0.773333	0.473333	0.683333
3295.9	0.713333	0.51	0.61
3320.31	0.69	0.616667	0.626667
3344.73	0.75	0.53	0.596667
3369.14	0.676667	0.546667	0.65
3393.55	0.76	0.546667	0.686667
3417.97	0.746667	0.536667	0.6
3442.38	0.736667	0.493333	0.693333
3466.8	0.743333	0.503333	0.62
3491.21	0.766667	0.55	0.673333
3515.62	0.873333	0.486667	0.663333
3540.04	0.683333	0.633333	0.71
3564.45	0.786667	0.59	0.75
3588.87	0.77	0.483333	0.78
3613.28	0.69	0.553333	0.696667
3637.7	0.833333	0.523333	0.63
3662.11	0.746667	0.516667	0.67
3686.52	0.763333	0.58	0.763333
3710.94	0.796667	0.57	0.703333
3735.35	0.733333	0.573333	0.703333
3759.77	0.666667	0.506667	0.646667
3784.18	0.686667	0.53	0.61
3808.59	0.773333	0.566667	0.7
3833.01	0.78	0.616667	0.71
3857.42	0.816667	0.593333	0.68
3881.84	0.653333	0.596667	0.68
3906.25	0.883333	0.563333	0.686667
3930.66	0.7	0.52	0.736667
3955.08	0.853333	0.613333	0.666667
3979.49	0.7	0.72	0.65
4003.91	0.803333	0.566667	0.686667
4028.32	0.746667	0.56	0.733333
4052.73	0.81	0.57	0.753333
4077.15	0.713333	0.48	0.656667
4101.56	0.786667	0.546667	0.703333
4125.98	0.693333	0.523333	0.76
4150.39	0.783333	0.646667	0.8
4174.8	0.846667	0.656667	0.733333
4199.22	0.846667	0.613333	0.74
4223.63	0.71	0.536667	0.616667
4248.05	0.833333	0.61	0.746667
4272.46	0.773333	0.62	0.72
4296.88	0.776667	0.67	0.733333
4321.29	0.763333	0.59	0.693333
4345.7	0.726667	0.556667	0.69
4370.12	0.746667	0.6	0.706667
4394.53	0.823333	0.653333	0.773333
4418.95	0.85	0.58	0.78
4443.36	0.756667	0.686667	0.726667
4467.77	0.826667	0.62	0.796667
4492.19	0.76	0.66	0.7
4516.6	0.736667	0.56	0.753333
4541.02	0.82	0.62	0.726667
4565.43	0.763333	0.6	0.64
4589.84	0.873333	0.58	0.736667
4614.26	0.816667	0.62	0.736667
4638.67	0.773333	0.59	0.72
4663.09	0.783333	0.656667	0.7
4687.5	0.783333	0.7	0.733333
4711.91	0.85	0.6	0.65
4736.33	0.866667	0.63	0.75
4760.74	0.806667	0.573333	0.763333
4785.16	0.89	0.576667	0.633333
4809.57	0.853333	0.603333	0.76
4833.98	0.82	0.65	0.723333
4858.4	0.82	0.74	0.8
4882.81	0.833333	0.62	0.793333
4907.23	0.803333	0.603333	0.723333
4931.64	0.793333	0.656667	0.69
4956.05	0.78	0.703333	0.733333
4980.47	0.843333	0.623333	0.723333
5004.88	0.75	0.623333	0.783333
5029.3	0.82	0.63	0.733333
5053.71	0.843333	0.676667	0.716667
5078.12	0.8	0.686667	0.64
5102.54	0.836667	0.756667	0.773333
5126.95	0.753333	0.693333	0.753333
5151.37	0.8	0.683333	0.763333
5175.78	0.83	0.653333	0.71
5200.2	0.8	0.686667	0.706667
5224.61	0.806667	0.676667	0.763333
5249.02	0.826667	0.66	0.713333
5273.44	0.8	0.68	0.73
5297.85	0.766667	0.686667	0.786667
5322.27	0.85	0.633333	0.84
5346.68	0.786667	0.646667	0.733333
5371.09	0.86	0.69	0.72
5395.51	0.82	0.616667	0.793333
5419.92	0.89	0.616667	0.673333
5444.34	0.92	0.58	0.816667
5468.75	0.783333	0.743333	0.776667
5493.16	0.813333	0.7	0.79
5517.58	0.796667	0.8	0.773333
5541.99	0.796667	0.69	0.693333
5566.41	0.786667	0.72	0.753333
5590.82	0.733333	0.726667	0.763333
5615.23	0.793333	0.68	0.776667
5639.65	0.796667	0.683333	0.793333
5664.06	0.866667	0.636667	0.756667
5688.48	0.86	0.7	0.79
5712.89	0.81	0.723333	0.753333
5737.3	0.816667	0.686667	0.783333
5761.72	0.863333	0.68	0.786667
5786.13	0.81	0.693333	0.726667
5810.55	0.753333	0.603333	0.836667
5834.96	0.806667	0.656667	0.74
5859.38	0.866667	0.67	0.716667
5883.79	0.793333	0.703333	0.73
5908.2	0.846667	0.683333	0.803333
5932.62	0.893333	0.753333	0.736667
5957.03	0.873333	0.73	0.756667
5981.45	0.843333	0.666667	0.83
6005.86	0.75	0.706667	0.776667
6030.27	0.803333	0.75	0.75
6054.69	0.73	0.713333	0.75
6079.1	0.833333	0.703333	0.696667
6103.52	0.92	0.756667	0.8
6127.93	0.863333	0.763333	0.73
6152.34	0.893333	0.736667	0.843333
6176.76	0.863333	0.72	0.82
6201.17	0.813333	0.666667	0.666667
6225.59	0.793333	0.656667	0.72
6250	0.783333	0.79	0.776667
6274.41	0.763333	0.7	0.776667
6298.83	0.85	0.71	0.756667
6323.24	0.85	0.736667	0.833333
6347.66	0.876667	0.65	0.75
6372.07	0.873333	0.803333	0.696667
6396.48	0.863333	0.676667	0.833333
6420.9	0.873333	0.71	0.79
6445.31	0.84	0.776667	0.743333
6469.73	0.86	0.723333	0.713333
6494.14	0.856667	0.793333	0.843333
6518.55	0.8	0.783333	0.816667
6542.97	0.863333	0.766667	0.9
6567.38	0.9	0.683333	0.836667
6591.8	0.816667	0.71	0.79
6616.21	0.893333	0.866667	0.88
6640.62	0.916667	0.706667	0.756667
6665.04	0.766667	0.626667	0.74
6689.45	0.933333	0.653333	0.783333
6713.87	0.783333	0.743333	0.79
6738.28	0.88	0.643333	0.776667
6762.7	0.9	0.683333	0.796667
6787.11	0.89	0.77	0.833333
6811.52	0.813333	0.756667	0.79
6835.94	0.926667	0.876667	0.8
6860.35	0.853333	0.743333	0.776667
6884.77	0.826667	0.66	0.763333
6909.18	0.83	0.683333	0.796667
6933.59	0.81	0.723333	0.746667
6958.01	0.826667	0.853333	0.843333
6982.42	0.753333	0.7	0.746667
7006.84	0.8	0.703333	0.653333
7031.25	0.806667	0.77	0.813333
7055.66	0.906667	0.72	0.83
7080.08	0.826667	0.773333	0.763333
7104.49	0.756667	0.85	0.866667
7128.91	0.79	0.723333	0.793333
7153.32	0.903333	0.676667	0.773333
7177.73	0.853333	0.83	0.756667
7202.15	0.926667	0.776667	0.76
7226.56	0.853333	0.72	0.84
7250.98	0.823333	0.686667	0.79
7275.39	0.843333	0.653333	0.79
7299.8	0.863333	0.673333	0.75
7324.22	0.726667	0.773333	0.89
7348.63	0.89	0.653333	0.783333
7373.05	0.836667	0.753333	0.723333
7397.46	0.776667	0.686667	0.84
7421.88	0.853333	0.703333	0.85
7446.29	0.866667	0.74	0.73
7470.7	0.84	0.76	0.81
7495.12	0.783333	0.716667	0.733333
7519.53	0.85	0.823333	0.836667
7543.95	0.873333	0.746667	0.743333
7568.36	0.806667	0.746667	0.676667
7592.77	0.74	0.77	0.71
7617.19	0.91	0.736667	0.743333
7641.6	0.84	0.756667	0.803333
7666.02	0.816667	0.796667	0.743333
7690.43	0.84	0.673333	0.803333
7714.84	0.813333	0.726667	0.763333
7739.26	0.856667	0.71	0.76
7763.67	0.846667	0.836667	0.76
7788.09	0.773333	0.823333	0.803333
7812.5	0.86	0.73	0.866667
7836.91	0.84	0.696667	0.733333
7861.33	0.85	0.676667	0.773333
7885.74	0.803333	0.81	0.84
7910.16	0.86	0.723333	0.85
7934.57	0.876667	0.76	0.826667
7958.98	0.89	0.723333	0.73
7983.4	0.88	0.76	0.7
8007.81	0.816667	0.68	0.853333
8032.23	0.913333	0.72	0.803333
8056.64	0.83	0.733333	0.753333
8081.05	0.786667	0.716667	0.836667
8105.47	0.886667	0.75	0.826667
8129.88	0.853333	0.733333	0.913333
8154.3	0.833333	0.766667	0.85
8178.71	0.846667	0.786667	0.726667
8203.12	0.786667	0.74	0.79
8227.54	0.896667	0.89	0.753333
8251.95	0.836667	0.79	0.843333
8276.37	0.85	0.816667	0.75
8300.78	0.766667	0.73	0.783333
8325.2	0.826667	0.73	0.74
8349.61	0.836667	0.726667	0.823333
8374.02	0.793333	0.79	0.74
8398.44	0.823333	0.82	0.776667
8422.85	0.88	0.756667	0.73
8447.27	0.763333	0.763333	0.793333
8471.68	0.883333	0.766667	0.74
8496.09	0.916667	0.843333	0.776667
8520.51	0.806667	0.866667	0.796667
8544.92	0.843333	0.656667	0.85
8569.34	0.78	0.786667	0.803333
8593.75	0.89	0.723333	0.726667
8618.16	0.87	0.756667	0.82
8642.58	0.96	0.746667	0.75
8666.99	0.726667	0.806667	0.693333
8691.41	0.773333	0.736667	0.876667
8715.82	0.873333	0.74	0.813333
8740.23	0.866667	0.75	0.903333
8764.65	0.853333	0.776667	0.796667
8789.06	0.92	0.823333	0.81
8813.48	0.873333	0.83	0.8
8837.89	0.786667	0.826667	0.826667
8862.3	0.936667	0.84	0.783333
8886.72	0.976667	0.8	0.953333
8911.13	0.876667	0.803333	0.843333
8935.55	0.793333	0.8	0.8
8959.96	0.876667	0.823333	0.836667
8984.38	0.843333	0.766667	0.763333
9008.79	0.976667	0.726667	0.78
9033.2	0.966667	0.816667	0.873333
9057.62	0.996667	0.863333	0.87
9082.03	0.893333	0.81	0.793333
9106.45	0.91	0.83	0.78
9130.86	0.856667	0.836667	0.86
9155.27	0.793333	0.753333	0.87
9179.69	0.883333	0.7	0.806667
9204.1	0.973333	0.723333	0.793333
9228.52	0.876667	0.813333	0.826667
9252.93	0.78	0.766667	0.87
9277.34	0.93	0.8	0.84
9301.76	0.816667	0.72	0.85
9326.17	0.936667	0.746667	0.77
9350.59	0.816667	0.75	0.913333
9375	0.89	0.806667	0.78
9399.41	0.95	0.8	0.856667
9423.83	0.93	0.716667	0.823333
9448.24	0.913333	0.843333	0.79
9472.66	0.743333	0.866667	0.74
9497.07	0.843333	0.79	0.82
9521.48	0.77	0.64	0.836667
9545.9	0.853333	0.75	0.873333
9570.31	0.876667	0.813333	0.856667
9594.73	0.896667	0.753333	0.816667
9619.14	0.806667	0.836667	0.793333
9643.55	0.98	0.82	0.803333
9667.97	0.893333	0.826667	0.713333
9692.38	0.846667	0.796667	0.74
9716.8	0.856667	0.74	0.843333
9741.21	0.886667	0.713333	0.85
9765.62	0.943333	0.796667	0.826667
9790.04	0.84	0.783333	0.776667
9814.45	0.936667	0.693333	0.856667
9838.87	0.89	0.826667	0.806667
9863.28	0.903333	0.833333	0.796667
9887.7	0.91	0.813333	0.866667
9912.11	0.896667	0.796667	0.806667
9936.52	0.84	0.776667	0.79
9960.94	0.87	0.756667	0.82
9985.35	0.936667	0.79	0.796667
10009.8	0.916667	0.793333	0.813333
10034.2	0.843333	0.79	0.736667
10058.6	0.846667	0.773333	0.833333
10083	0.803333	0.753333	0.79
10107.4	0.866667	0.87	0.843333
10131.8	0.856667	0.913333	0.84
10156.2	0.746667	0.74	0.9
10180.7	0.896667	0.82	0.79
10205.1	0.793333	0.763333	0.82
10229.5	0.8	0.85	0.803333
10253.9	0.743333	0.79	1
10278.3	0.813333	0.71	0.82
10302.7	0.936667	0.726667	0.8
10327.1	0.876667	0.866667	0.72
10351.6	0.823333	0.85	0.84
10376	0.806667	0.823333	0.773333
10400.4	0.946667	0.723333	0.803333
10424.8	0.926667	0.866667	0.8
10449.2	0.92	0.813333	0.84
10473.6	0.85	0.773333	0.81
10498	0.833333	0.803333	0.753333
10522.5	0.896667	0.83	0.806667
10546.9	0.876667	0.843333	0.806667
10571.3	0.936667	0.853333	0.793333
10595.7	0.84	0.756667	0.84
10620.1	0.893333	0.78	0.816667
10644.5	0.873333	0.886667	0.736667
10668.9	0.763333	0.843333	0.733333
10693.4	0.843333	0.813333	0.83
10717.8	0.926667	0.776667	0.87
10742.2	0.806667	0.75	0.85
10766.6	0.933333	0.846667	0.77
10791	0.966667	0.89	0.823333
10815.4	0.883333	0.853333	0.833333
10839.8	0.83	0.696667	0.873333
10864.3	0.843333	0.883333	0.78
10888.7	0.846667	0.74	0.853333
10913.1	0.8	0.823333	0.75
10937.5	0.803333	0.846667	0.836667
10961.9	0.886667	0.81	0.836667
10986.3	0.906667	0.856667	0.763333
11010.7	0.823333	0.776667	0.853333
11035.2	0.823333	0.79	0.873333
11059.6	0.93	0.813333	0.81
11084	0.98	0.856667	0.783333
11108.4	0.84	0.756667	0.8
11132.8	0.963333	0.89	0.793333
11157.2	0.8	0.87	0.78
11181.6	0.773333	0.906667	0.84
11206.1	0.893333	0.88	0.883333
11230.5	0.846667	0.793333	0.82
11254.9	0.886667	0.986667	0.713333
11279.3	0.953333	0.913333	0.81
11303.7	0.943333	0.82	0.88
11328.1	0.883333	0.766667	0.82
11352.5	0.93	0.936667	0.74
11377	0.923333	0.84	0.913333
11401.4	0.84	0.753333	0.91
11425.8	0.876667	0.826667	0.87
11450.2	0.74	0.903333	0.79
11474.6	0.863333	0.803333	0.85
11499	0.873333	0.9	0.766667
11523.4	0.96	0.956667	0.76
11547.9	0.84	0.733333	0.816667
11572.3	0.836667	0.843333	0.856667
11596.7	0.976667	0.93	0.753333
11621.1	0.826667	0.783333	0.863333
11645.5	0.883333	0.863333	0.816667
11669.9	0.826667	0.783333	0.77
11694.3	0.886667	0.8	0.843333
11718.8	0.9	0.67	0.82
11743.2	0.876667	0.77	0.776667
11767.6	0.92	0.753333	0.806667
11792	0.84	0.886667	0.8
11816.4	0.92	0.933333	0.856667
11840.8	0.993333	0.793333	0.82
11865.2	0.87	0.84	0.81
11889.6	0.806667	0.786667	0.8
11914.1	0.856667	0.87	0.77
11938.5	0.893333	0.766667	0.853333
11962.9	0.926667	0.793333	0.75
11987.3	0.81	0.846667	0.883333
12011.7	0.813333	0.85	0.896667
12036.1	0.78	0.776667	0.753333
12060.5	0.87	0.84	0.736667
12085	0.813333	0.79	0.813333
12109.4	0.99	0.82	0.823333
12133.8	0.88	0.793333	0.816667
12158.2	0.79	0.743333	0.866667
12182.6	0.813333	0.813333	0.803333
12207	0.93	0.833333	0.813333
12231.4	0.883333	0.833333	0.82
12255.9	0.896667	0.833333	0.8
12280.3	0.873333	0.866667	0.863333
12304.7	0.883333	0.863333	0.813333
12329.1	0.876667	0.743333	0.783333
12353.5	0.873333	0.893333	0.806667
12377.9	0.796667	0.856667	0.823333
12402.3	0.97	0.92	0.946667
12426.8	0.796667	0.82	0.833333
12451.2	0.823333	0.72	0.886667
12475.6	0.813333	0.86	0.79
12500	0.846667	0.853333	0.856667
12524.4	0.766667	0.846667	0.92
12548.8	0.883333	0.786667	0.813333
12573.2	0.866667	0.893333	0.813333
12597.7	0.86	0.853333	0.87
12622.1	0.773333	0.796667	0.813333
12646.5	0.84	1	0.873333
12670.9	0.95	0.753333	0.816667
12695.3	0.8	0.84	0.75
12719.7	0.83	0.856667	0.753333
12744.1	0.79	0.896667	0.76
12768.6	0.78	0.86	0.856667
12793	0.866667	0.93	0.743333
12817.4	0.806667	0.893333	0.73
12841.8	0.723333	0.873333	0.786667
12866.2	0.933333	0.846667	0.813333
12890.6	0.866667	0.796667	0.94
12915	0.793333	0.84	0.793333
12939.5	0.833333	0.846667	0.79
12963.9	0.863333	0.79	0.806667
12988.3	0.913333	0.773333	0.756667
13012.7	0.83	0.793333	0.763333
13037.1	0.873333	0.913333	0.886667
13061.5	0.763333	0.82	0.796667
13085.9	0.923333	0.873333	0.86
13110.4	0.833333	0.86	0.786667
13134.8	0.85	0.81	0.76
13159.2	0.896667	0.823333	0.823333
13183.6	0.903333	0.843333	0.85
13208	0.866667	0.876667	0.853333
13232.4	0.896667	0.753333	0.79
13256.8	0.773333	0.803333	0.816667
13281.2	1	0.773333	0.733333
13305.7	0.783333	0.816667	0.776667
13330.1	0.87	0.856667	0.88
13354.5	0.833333	0.906667	0.903333
13378.9	0.893333	0.823333	0.873333
13403.3	0.873333	0.826667	0.783333
13427.7	0.823333	0.81	0.773333
13452.1	0.936667	0.833333	0.856667
13476.6	0.856667	0.85	0.863333
13501	0.943333	0.856667	0.876667
13525.4	0.836667	0.783333	0.783333
13549.8	0.936667	0.77	0.926667
13574.2	0.766667	0.82	0.75
13598.6	0.873333	0.863333	0.863333
13623	0.923333	0.83	0.87
13647.5	0.87	0.943333	0.693333
13671.9	0.77	0.743333	0.796667
13696.3	0.846667	0.813333	0.763333
13720.7	0.8	0.86	0.796667
13745.1	0.906667	0.733333	0.796667
13769.5	0.95	0.863333	0.753333
13793.9	0.96	0.83	0.893333
13818.4	0.856667	0.903333	0.89
13842.8	0.866667	0.863333	0.826667
13867.2	0.883333	0.82	0.816667
13891.6	0.91	0.82	0.78
13916	0.793333	0.856667	0.823333
13940.4	0.85	0.826667	0.773333
13964.8	0.856667	0.81	0.73
13989.3	0.97	0.94	0.786667
14013.7	0.86	0.843333	0.806667
14038.1	0.906667	0.843333	0.88
14062.5	0.826667	0.85	0.896667
14086.9	0.943333	0.81	0.803333
14111.3	0.773333	0.86	0.846667
14135.7	0.846667	0.85	0.88
14160.2	0.84	0.873333	0.876667
14184.6	0.836667	0.843333	0.806667
14209	0.926667	0.873333	0.78
14233.4	0.796667	0.8	0.776667
14257.8	0.836667	0.88	0.866667
14282.2	0.84	0.756667	0.83
14306.6	0.836667	0.833333	0.86
14331.1	0.936667	0.83	0.853333
14355.5	0.913333	0.766667	0.763333
14379.9	0.94	0.783333	0.85
14404.3	0.913333	0.833333	0.903333
14428.7	0.843333	0.896667	0.816667
14453.1	0.816667	0.823333	0.95
14477.5	0.823333	0.83	0.806667
14502	0.966667	0.833333	0.806667
14526.4	0.85	0.82	0.823333
14550.8	0.89	0.92	0.876667
14575.2	0.873333	0.833333	0.716667
14599.6	0.85	0.916667	0.76
14624	0.89	0.863333	0.886667
14648.4	0.94	0.846667	0.846667
14672.9	0.94	0.763333	0.823333
14697.3	0.966667	0.99	0.76
14721.7	0.9	0.84	0.876667
14746.1	0.896667	0.836667	0.81
14770.5	0.803333	0.826667	0.803333
14794.9	0.813333	0.906667	0.816667
14819.3	0.826667	0.903333	0.85
14843.8	0.933333	0.77	0.906667
14868.2	0.91	0.816667	0.763333
14892.6	0.843333	0.846667	0.8
14917	0.94	0.813333	0.853333
14941.4	0.89	0.86	0.873333
14965.8	0.823333	0.88	0.823333
14990.2	0.933333	0.873333	0.826667
15014.6	0.85	0.843333	0.86
15039.1	0.976667	0.8	0.763333
15063.5	0.893333	0.85	0.853333
15087.9	0.936667	0.836667	0.9
15112.3	0.983333	0.813333	0.8
15136.7	0.94	0.826667	0.82
15161.1	0.866667	0.81	0.8
15185.5	0.913333	0.863333	0.823333
15210	0.993333	0.853333	0.916667
15234.4	0.883333	0.803333	0.793333
15258.8	0.83	0.84	0.753333
15283.2	0.876667	0.833333	0.733333
15307.6	0.896667	0.973333	0.83
15332	0.93	0.87	0.933333
15356.4	0.856667	0.843333	0.856667
15380.9	0.823333	0.82	0.8
15405.3	0.943333	0.743333	0.76
15429.7	0.91	0.793333	0.863333
15454.1	0.803333	0.883333	0.906667
15478.5	0.87	0.953333	0.873333
15502.9	0.876667	0.846667	0.79
15527.3	0.913333	0.833333	0.866667
15551.8	0.87	0.846667	0.876667
15576.2	0.856667	0.82	0.83
15600.6	0.906667	0.936667	0.883333
15625	0.923333	0.886667	0.843333
15649.4	0.866667	0.88	0.846667
15673.8	0.9	0.903333	0.803333
15698.2	0.86	0.843333	0.853333
15722.7	0.836667	0.95	0.773333
15747.1	0.943333	0.756667	0.893333
15771.5	0.836667	0.8	0.733333
15795.9	0.823333	0.846667	0.756667
15820.3	0.753333	0.83	0.746667
15844.7	0.713333	0.763333	0.606667
15869.1	0.68	0.876667	0.67
15893.6	0.65	0.63	0.48
15918	0.59	0.69	0.526667
15942.4	0.596667	0.733333	0.516667
15966.8	0.58	0.643333	0.453333
15991.2	0.583333	0.73	0.44
16015.6	0.61	0.686667	0.416667
16040	0.606667	0.683333	0.353333
16064.5	0.62	0.77	0.433333
16088.9	0.53	0.75	0.423333
16113.3	0.52	0.696667	0.336667
16137.7	0.52	0.63	0.406667
16162.1	0.55	0.673333	0.39
16186.5	0.443333	0.683333	0.433333
16210.9	0.463333	0.596667	0.366667
16235.4	0.463333	0.686667	0.406667
16259.8	0.44	0.7	0.41
16284.2	0.486667	0.596667	0.45
16308.6	0.49	0.66	0.453333
16333	0.473333	0.646667	0.396667
16357.4	0.503333	0.643333	0.393333
16381.8	0.42	0.603333	0.43
16406.2	0.463333	0.62	0.396667
16430.7	0.46	0.606667	0.383333
16455.1	0.436667	0.693333	0.41
16479.5	0.48	0.566667	0.386667
16503.9	0.453333	0.563333	0.356667
16528.3	0.406667	0.58	0.4
16552.7	0.386667	0.596667	0.386667
16577.1	0.403333	0.6	0.373333
16601.6	0.41	0.503333	0.336667
16626	0.433333	0.553333	0.39
16650.4	0.416667	0.536667	0.3
16674.8	0.426667	0.616667	0.376667
16699.2	0.373333	0.6	0.386667
16723.6	0.523333	0.523333	0.35
16748	0.406667	0.556667	0.383333
16772.5	0.4	0.55	0.313333
16796.9	0.44	0.49	0.376667
16821.3	0.35	0.49	0.37
16845.7	0.456667	0.54	0.323333
16870.1	0.4	0.5	0.353333
16894.5	0.446667	0.6	0.336667
16918.9	0.38	0.463333	0.34
16943.4	0.403333	0.48	0.313333
16967.8	0.38	0.55	0.343333
16992.2	0.36	0.513333	0.323333
17016.6	0.473333	0.573333	0.323333
17041	0.363333	0.493333	0.29
17065.4	0.346667	0.563333	0.293333
17089.8	0.396667	0.503333	0.32
17114.3	0.443333	0.44	0.38
17138.7	0.383333	0.446667	0.326667
17163.1	0.436667	0.436667	0.273333
17187.5	0.413333	0.436667	0.253333
17211.9	0.436667	0.476667	0.343333
17236.3	0.373333	0.48	0.293333
17260.7	0.31	0.486667	0.296667
17285.2	0.423333	0.47	0.323333
17309.6	0.366667	0.46	0.286667
17334	0.46	0.436667	0.29
17358.4	0.363333	0.47	0.313333
17382.8	0.38	0.38	0.3
17407.2	0.39	0.45	0.356667
17431.6	0.41	0.516667	0.316667
17456.1	0.376667	0.443333	0.3
17480.5	0.356667	0.46	0.283333
17504.9	0.373333	0.473333	0.326667
17529.3	0.363333	0.53	0.29
17553.7	0.4	0.423333	0.263333
17578.1	0.426667	0.486667	0.286667
17602.5	0.343333	0.42	0.35
17627	0.316667	0.55	0.29
17651.4	0.38	0.5	0.296667
17675.8	0.33	0.396667	0.256667
17700.2	0.31	0.47	0.316667
17724.6	0.393333	0.406667	0.286667
17749	0.363333	0.423333	0.246667
17773.4	0.326667	0.42	0.363333
17797.9	0.366667	0.4	0.31
17822.3	0.363333	0.423333	0.326667
17846.7	0.276667	0.366667	0.306667
17871.1	0.38	0.456667	0.276667
17895.5	0.336667	0.43	0.236667
17919.9	0.366667	0.456667	0.303333
17944.3	0.346667	0.37	0.333333
17968.8	0.343333	0.396667	0.29
17993.2	0.356667	0.443333	0.306667
18017.6	0.276667	0.433333	0.3
18042	0.286667	0.433333	0.24
18066.4	0.403333	0.476667	0.246667
18090.8	0.38	0.38	0.313333
18115.2	0.293333	0.476667	0.256667
18139.6	0.3	0.383333	0.28
18164.1	0.35	0.453333	0.316667
18188.5	0.34	0.423333	0.303333
18212.9	0.3	0.446667	0.31
18237.3	0.326667	0.423333	0.256667
18261.7	0.31	0.49	0.22
18286.1	0.343333	0.463333	0.27
18310.5	0.34	0.403333	0.203333
18335	0.383333	0.43	0.27
18359.4	0.28	0.42	0.26
18383.8	0.37	0.426667	0.273333
18408.2	0.323333	0.376667	0.293333
18432.6	0.3	0.433333	0.27
18457	0.306667	0.42	0.236667
18481.4	0.323333	0.386667	0.26
18505.9	0.35	0.37	0.236667
18530.3	0.303333	0.366667	0.24
18554.7	0.33	0.343333	0.296667
18579.1	0.303333	0.426667	0.22
18603.5	0.296667	0.333333	0.236667
18627.9	0.35	0.396667	0.346667
18652.3	0.313333	0.463333	0.303333
18676.8	0.28	0.436667	0.306667
18701.2	0.306667	0.393333	0.24
18725.6	0.303333	0.363333	0.21
18750	0.3	0.426667	0.28
18774.4	0.293333	0.446667	0.24
18798.8	0.286667	0.42	0.226667
18823.2	0.323333	0.433333	0.253333
18847.7	0.35	0.456667	0.29
18872.1	0.333333	0.393333	0.223333
18896.5	0.363333	0.413333	0.3
18920.9	0.266667	0.386667	0.276667
18945.3	0.38	0.343333	0.233333
18969.7	0.313333	0.376667	0.223333
18994.1	0.283333	0.376667	0.213333
19018.6	0.286667	0.323333	0.29
19043	0.253333	0.396667	0.286667
19067.4	0.243333	0.406667	0.283333
19091.8	0.33	0.463333	0.246667
19116.2	0.28	0.376667	0.3
19140.6	0.24	0.376667	0.253333
19165	0.266667	0.43	0.263333
19189.5	0.313333	0.42	0.266667
19213.9	0.253333	0.356667	0.25
19238.3	0.24	0.366667	0.223333
19262.7	0.263333	0.456667	0.256667
19287.1	0.293333	0.31	0.236667
19311.5	0.29	0.336667	0.22
19335.9	0.273333	0.38	0.226667
19360.4	0.326667	0.406667	0.263333
19384.8	0.276667	0.37	0.223333
19409.2	0.26	0.303333	0.266667
19433.6	0.236667	0.353333	0.256667
19458	0.283333	0.433333	0.23
19482.4	0.263333	0.353333	0.243333
19506.8	0.26	0.356667	0.236667
19531.2	0.29	0.413333	0.236667
19555.7	0.286667	0.383333	0.24
19580.1	0.316667	0.366667	0.256667
19604.5	0.25	0.36	0.24
19628.9	0.253333	0.346667	0.22
19653.3	0.296667	0.343333	0.246667
19677.7	0.27	0.36	0.263333
19702.1	0.226667	0.31	0.246667
19726.6	0.236667	0.356667	0.26
19751	0.19	0.35	0.26
19775.4	0.276667	0.376667	0.23
19799.8	0.283333	0.366667	0.26
19824.2	0.24	0.34	0.22
19848.6	0.273333	0.32	0.213333
19873	0.26	0.306667	0.243333
19897.5	0.29	0.31	0.246667
19921.9	0.286667	0.37	0.19
19946.3	0.25	0.403333	0.223333
19970.7	0.226667	0.406667	0.246667
19995.1	0.196667	0.34	0.23
20019.5	0.253333	0.353333	0.23
20043.9	0.24	0.363333	0.23
20068.4	0.283333	0.373333	0.183333
20092.8	0.243333	0.33	0.186667
20117.2	0.303333	0.406667	0.196667
20141.6	0.263333	0.31	0.253333
20166	0.27	0.336667	0.266667
20190.4	0.266667	0.346667	0.213333
20214.8	0.216667	0.306667	0.26
20239.3	0.28	0.356667	0.243333
20263.7	0.303333	0.363333	0.233333
20288.1	0.233333	0.346667	0.266667
20312.5	0.286667	0.33	0.223333
20336.9	0.2	0.32	0.236667
20361.3	0.263333	0.29	0.226667
20385.7	0.206667	0.38	0.206667
20410.2	0.21	0.366667	0.25
20434.6	0.27	0.34	0.25
20459	0.263333	0.313333	0.246667
20483.4	0.216667	0.34	0.233333
20507.8	0.29	0.36	0.24
20532.2	0.21	0.316667	0.23
20556.6	0.266667	0.326667	0.236667
20581.1	0.26	0.323333	0.196667
20605.5	0.216667	0.333333	0.223333
20629.9	0.216667	0.373333	0.23
20654.3	0.233333	0.343333	0.233333
20678.7	0.223333	0.343333	0.223333
20703.1	0.236667	0.313333	0.23
20727.5	0.253333	0.303333	0.206667
20752	0.2	0.303333	0.27
20776.4	0.24	0.293333	0.213333
20800.8	0.21	0.356667	0.166667
20825.2	0.23	0.323333	0.203333
20849.6	0.273333	0.316667	0.233333
20874	0.266667	0.28	0.223333
20898.4	0.213333	0.3	0.223333
20922.9	0.233333	0.376667	0.183333
20947.3	0.256667	0.296667	0.18
20971.7	0.206667	0.336667	0.17
20996.1	0.21	0.31	0.216667
21020.5	0.206667	0.296667	0.226667
21044.9	0.21	0.293333	0.236667
21069.3	0.213333	0.356667	0.25
21093.8	0.203333	0.29	0.2
21118.2	0.213333	0.33	0.216667
21142.6	0.246667	0.316667	0.256667
21167	0.206667	0.276667	0.256667
21191.4	0.246667	0.343333	0.233333
21215.8	0.22	0.333333	0.206667
21240.2	0.236667	0.316667	0.186667
21264.6	0.223333	0.263333	0.223333
21289.1	0.223333	0.293333	0.183333
21313.5	0.24	0.26	0.226667
21337.9	0.186667	0.336667	0.28
21362.3	0.186667	0.31	0.23
21386.7	0.256667	0.31	0.2
21411.1	0.246667	0.286667	0.21
21435.5	0.21	0.256667	0.16
21460	0.236667	0.28	0.21
21484.4	0.23	0.28	0.206667
21508.8	0.223333	0.323333	0.25
21533.2	0.243333	0.233333	0.233333
21557.6	0.236667	0.243333	0.193333
21582	0.236667	0.306667	0.216667
21606.4	0.236667	0.273333	0.193333
21630.9	0.21	0.286667	0.226667
21655.3	0.233333	0.3	0.183333
21679.7	0.226667	0.246667	0.276667
21704.1	0.253333	0.233333	0.22
21728.5	0.163333	0.233333	0.273333
21752.9	0.176667	0.29	0.25
21777.3	0.236667	0.336667	0.263333
21801.8	0.226667	0.29	0.183333
21826.2	0.206667	0.26	0.18
21850.6	0.166667	0.27	0.25
21875	0.186667	0.303333	0.183333
21899.4	0.213333	0.293333	0.193333
21923.8	0.18	0.273333	0.176667
21948.2	0.23	0.223333	0.213333
21972.7	0.24	0.236667	0.2
21997.1	0.243333	0.283333	0.173333
22021.5	0.19	0.286667	0.246667
22045.9	0.22	0.29	0.223333
22070.3	0.2	0.24	0.2
22094.7	0.236667	0.306667	0.193333
22119.1	0.186667	0.326667	0.21
22143.6	0.256667	0.286667	0.21
22168	0.22	0.233333	0.21
22192.4	0.21	0.276667	0.173333
22216.8	0.2	0.25	0.193333
22241.2	0.246667	0.223333	0.16
22265.6	0.213333	0.273333	0.183333
22290	0.146667	0.316667	0.173333
22314.5	0.216667	0.29	0.21
22338.9	0.193333	0.233333	0.223333
22363.3	0.19	0.296667	0.27
22387.7	0.186667	0.303333	0.216667
22412.1	0.193333	0.273333	0.21
22436.5	0.206667	0.263333	0.173333
22460.9	0.176667	0.253333	0.196667
22485.4	0.24	0.236667	0.216667
22509.8	0.173333	0.29	0.196667
22534.2	0.236667	0.31	0.206667
22558.6	0.183333	0.276667	0.196667
22583	0.183333	0.223333	0.21
22607.4	0.166667	0.286667	0.2
22631.8	0.176667	0.276667	0.203333
22656.2	0.166667	0.246667	0.183333
22680.7	0.206667	0.256667	0.183333
22705.1	0.22	0.293333	0.173333
22729.5	0.203333	0.236667	0.186667
22753.9	0.18	0.293333	0.19
22778.3	0.133333	0.263333	0.19
22802.7	0.156667	0.216667	0.22
22827.1	0.17	0.256667	0.203333
22851.6	0.196667	0.323333	0.223333
22876	0.163333	0.193333	0.18
22900.4	0.18	0.25	0.18
22924.8	0.206667	0.293333	0.21
22949.2	0.216667	0.26	0.193333
22973.6	0.183333	0.296667	0.206667
22998	0.22	0.256667	0.22
23022.5	0.173333	0.276667	0.203333
23046.9	0.156667	0.29	0.223333
23071.3	0.176667	0.233333	0.2
23095.7	0.156667	0.26	0.173333
23120.1	0.203333	0.29	0.163333
23144.5	0.193333	0.263333	0.206667
23168.9	0.17	0.256667	0.213333
23193.4	0.223333	0.266667	0.16
23217.8	0.193333	0.17	0.213333
23242.2	0.186667	0.24	0.166667
23266.6	0.193333	0.253333	0.163333
23291	0.2	0.226667	0.266667
23315.4	0.176667	0.226667	0.21
23339.8	0.233333	0.223333	0.213333
23364.3	0.243333	0.25	0.23
23388.7	0.21	0.236667	0.206667
23413.1	0.173333	0.246667	0.2
23437.5	0.193333	0.196667	0.213333
23461.9	0.173333	0.223333	0.196667
23486.3	0.156667	0.216667	0.19
23510.7	0.16	0.236667	0.216667
23535.2	0.22	0.23	0.206667
23559.6	0.153333	0.22	0.153333
23584	0.216667	0.27	0.173333
23608.4	0.163333	0.243333	0.223333
23632.8	0.206667	0.256667	0.163333
23657.2	0.156667	0.206667	0.153333
23681.6	0.136667	0.24	0.186667
23706.1	0.2	0.203333	0.19
23730.5	0.16	0.23	0.183333
23754.9	0.18	0.256667	0.143333
23779.3	0.153333	0.243333	0.19
23803.7	0.166667	0.203333	0.196667
23828.1	0.17	0.26	0.15
23852.5	0.136667	0.266667	0.2
23877	0.186667	0.223333	0.196667
23901.4	0.24	0.24	0.24
23925.8	0.143333	0.216667	0.213333
23950.2	0.166667	0.233333	0.223333
23974.6	0.18	0.206667	0.193333
23999	0.213333	0.216667	0.173333
24023.4	0.16	0.19	0.166667
24047.9	0.156667	0.19	0.176667
24072.3	0.183333	0.306667	0.206667
24096.7	0.153333	0.19	0.186667
24121.1	0.2	0.21	0.21
24145.5	0.15	0.21	0.206667
24169.9	0.193333	0.22	0.176667
24194.3	0.173333	0.323333	0.163333
24218.8	0.24	0.21	0.156667
24243.2	0.17	0.193333	0.193333
24267.6	0.183333	0.203333	0.146667
24292	0.146667	0.22	0.166667
24316.4	0.18	0.216667	0.21
24340.8	0.156667	0.276667	0.15
24365.2	0.163333	0.23	0.193333
24389.6	0.163333	0.19	0.17
24414.1	0.163333	0.246667	0.183333
24438.5	0.16	0.226667	0.22
24462.9	0.176667	0.203333	0.126667
24487.3	0.176667	0.236667	0.163333
24511.7	0.163333	0.203333	0.213333
24536.1	0.216667	0.26	0.183333
24560.5	0.126667	0.223333	0.16
24585	0.143333	0.203333	0.176667
24609.4	0.156667	0.223333	0.156667
24633.8	0.14	0.186667	0.19
24658.2	0.17	0.233333	0.176667
24682.6	0.156667	0.213333	0.183333
24707	0.176667	0.186667	0.213333
24731.4	0.186667	0.223333	0.19
24755.9	0.18	0.17	0.23
24780.3	0.16	0.22	0.226667
24804.7	0.186667	0.193333	0.18
24829.1	0.176667	0.206667	0.196667
24853.5	0.136667	0.206667	0.18
24877.9	0.173333	0.26	0.2
24902.3	0.123333	0.193333	0.173333
24926.8	0.17	0.25	0.176667
24951.2	0.143333	0.24	0.19
24975.6	0.136667	0.18	0.186667
25000	0.163333	0.246667	0.163333
25024.4	0.126667	0.233333	0.166667
25048.8	0.18	0.15	0.163333
25073.2	0.18	0.17	0.19
25097.7	0.176667	0.23	0.186667
25122.1	0.13	0.26	0.17
25146.5	0.156667	0.203333	0.196667
25170.9	0.173333	0.25	0.163333
25195.3	0.166667	0.18	0.183333
25219.7	0.17	0.206667	0.206667
25244.1	0.173333	0.203333	0.173333
25268.6	0.123333	0.186667	0.15
25293	0.183333	0.173333	0.19
25317.4	0.12	0.18	0.206667
25341.8	0.183333	0.19	0.16
25366.2	0.116667	0.216667	0.18
25390.6	0.153333	0.216667	0.18
25415	0.196667	0.2	0.183333
25439.5	0.19	0.186667	0.15
25463.9	0.156667	0.226667	0.19
25488.3	0.14	0.153333	0.196667
25512.7	0.153333	0.206667	0.156667
25537.1	0.163333	0.193333	0.173333
25561.5	0.163333	0.206667	0.183333
25585.9	0.156667	0.166667	0.16
25610.4	0.15	0.196667	0.18
25634.8	0.16	0.17	0.176667
25659.2	0.156667	0.163333	0.2
25683.6	0.156667	0.206667	0.123333
25708	0.123333	0.236667	0.176667
25732.4	0.16	0.203333	0.15
25756.8	0.14	0.223333	0.176667
25781.2	0.136667	0.186667	0.203333
25805.7	0.146667	0.213333	0.16
25830.1	0.13	0.186667	0.163333
25854.5	0.153333	0.196667	0.163333
25878.9	0.14	0.153333	0.186667
25903.3	0.11	0.186667	0.166667
25927.7	0.163333	0.196667	0.233333
25952.1	0.163333	0.186667	0.113333
25976.6	0.14	0.25	0.2
26001	0.14	0.206667	0.176667
26025.4	0.116667	0.19	0.133333
26049.8	0.156667	0.243333	0.216667
26074.2	0.136667	0.223333	0.196667
26098.6	0.123333	0.216667	0.186667
26123	0.116667	0.203333	0.13
26147.5	0.163333	0.22	0.186667
26171.9	0.166667	0.153333	0.163333
26196.3	0.176667	0.206667	0.22
26220.7	0.166667	0.216667	0.186667
26245.1	0.156667	0.213333	0.166667
26269.5	0.143333	0.173333	0.15
26293.9	0.11	0.18	0.19
26318.4	0.12	0.193333	0.163333
26342.8	0.136667	0.226667	0.173333
26367.2	0.136667	0.206667	0.153333
26391.6	0.13	0.243333	0.17
26416	0.12	0.22	0.153333
26440.4	0.1	0.2	0.163333
26464.8	0.133333	0.206667	0.126667
26489.3	0.166667	0.236667	0.18
26513.7	0.12	0.203333	0.186667
26538.1	0.14	0.226667	0.233333
26562.5	0.116667	0.206667	0.17
26586.9	0.153333	0.203333	0.136667
26611.3	0.163333	0.24	0.183333
26635.7	0.136667	0.173333	0.14
26660.2	0.13	0.193333	0.166667
26684.6	0.11	0.153333	0.153333
26709	0.136667	0.196667	0.223333
26733.4	0.136667	0.236667	0.19
26757.8	0.146667	0.186667	0.153333
26782.2	0.143333	0.256667	0.183333
26806.6	0.153333	0.173333	0.183333
26831.1	0.153333	0.156667	0.186667
26855.5	0.133333	0.173333	0.163333
26879.9	0.12	0.213333	0.18
26904.3	0.13	0.18	0.203333
26928.7	0.143333	0.186667	0.176667
26953.1	0.146667	0.173333	0.156667
26977.5	0.13	0.23	0.183333
27002	0.09	0.156667	0.186667
27026.4	0.126667	0.22	0.14
27050.8	0.13	0.176667	0.173333
27075.2	0.136667	0.176667	0.14
27099.6	0.09	0.156667	0.193333
27124	0.136667	0.14	0.163333
27148.4	0.106667	0.183333	0.173333
27172.9	0.11	0.17	0.18
27197.3	0.146667	0.17	0.163333
27221.7	0.16	0.196667	0.176667
27246.1	0.116667	0.156667	0.156667
27270.5	0.126667	0.166667	0.186667
27294.9	0.1	0.163333	0.14
27319.3	0.156667	0.16	0.176667
27343.8	0.12	0.19	0.163333
27368.2	0.126667	0.143333	0.156667
27392.6	0.103333	0.15	0.2
27417	0.106667	0.153333	0.17
27441.4	0.186667	0.193333	0.19
27465.8	0.13	0.163333	0.15
27490.2	0.0966667	0.196667	0.16
27514.6	0.113333	0.15	0.183333
27539.1	0.113333	0.186667	0.18
27563.5	0.12	0.15	0.173333
27587.9	0.113333	0.2	0.156667
27612.3	0.126667	0.22	0.183333
27636.7	0.15	0.173333	0.21
27661.1	0.11	0.183333	0.173333
27685.5	0.106667	0.183333	0.136667
27710	0.163333	0.156667	0.153333
27734.4	0.126667	0.19	0.17
27758.8	0.143333	0.17	0.223333
27783.2	0.11	0.17	0.17
27807.6	0.12	0.133333	0.16
27832	0.14	0.173333	0.163333
27856.4	0.126667	0.173333	0.156667
27880.9	0.0966667	0.163333	0.183333
27905.3	0.0966667	0.153333	0.146667
27929.7	0.113333	0.156667	0.153333
27954.1	0.116667	0.183333	0.156667
27978.5	0.123333	0.163333	0.19
28002.9	0.11	0.136667	0.123333
28027.3	0.123333	0.166667	0.16
28051.8	0.1	0.143333	0.14
28076.2	0.133333	0.153333	0.16
28100.6	0.103333	0.16	0.153333
28125	0.116667	0.123333	0.13
28149.4	0.136667	0.16	0.146667
28173.8	0.12	0.136667	0.14
28198.2	0.09	0.19	0.16
28222.7	0.0966667	0.156667	0.193333
28247.1	0.11	0.193333	0.16
28271.5	0.123333	0.16	0.21
28295.9	0.0766667	0.193333	0.16
28320.3	0.12	0.143333	0.18
28344.7	0.13	0.133333	0.14
28369.1	0.123333	0.146667	0.153333
28393.6	0.103333	0.183333	0.14
28418	0.11	0.203333	0.126667
28442.4	0.09	0.176667	0.206667
28466.8	0.1	0.173333	0.123333
28491.2	0.116667	0.136667	0.143333
28515.6	0.0966667	0.173333	0.173333
28540	0.123333	0.19	0.18
28564.5	0.14	0.156667	0.133333
28588.9	0.0966667	0.156667	0.183333
28613.3	0.11	0.12	0.176667
28637.7	0.12	0.143333	0.133333
28662.1	0.116667	0.173333	0.183333
28686.5	0.103333	0.176667	0.156667
28710.9	0.143333	0.136667	0.156667
28735.4	0.0933333	0.18	0.15
28759.8	0.14	0.173333	0.133333
28784.2	0.116667	0.196667	0.186667
28808.6	0.126667	0.14	0.216667
28833	0.13	0.15	0.153333
28857.4	0.11	0.143333	0.183333
28881.8	0.106667	0.15	0.183333
28906.2	0.133333	0.146667	0.16
28930.7	0.13	0.17	0.163333
28955.1	0.126667	0.133333	0.15
28979.5	0.11	0.123333	0.156667
29003.9	0.116667	0.103333	0.166667
29028.3	0.0933333	0.166667	0.143333
29052.7	0.1	0.143333	0.17
29077.1	0.103333	0.126667	0.173333
29101.6	0.0733333	0.13	0.163333
29126	0.0966667	0.116667	0.126667
29150.4	0.1	0.176667	0.18
29174.8	0.126667	0.123333	0.2
29199.2	0.14	0.11	0.146667
29223.6	0.106667	0.126667	0.186667
29248	0.123333	0.106667	0.146667
29272.5	0.09	0.136667	0.186667
29296.9	0.116667	0.163333	0.14
29321.3	0.1	0.16	0.11
29345.7	0.11	0.163333	0.123333
29370.1	0.0866667	0.136667	0.153333
29394.5	0.0833333	0.143333	0.186667
29418.9	0.0866667	0.13	0.166667
29443.4	0.106667	0.16	0.13
29467.8	0.0933333	0.15	0.166667
29492.2	0.116667	0.126667	0.146667
29516.6	0.09	0.146667	0.156667
29541	0.103333	0.19	0.146667
29565.4	0.0966667	0.183333	0.123333
29589.8	0.0866667	0.113333	0.17
29614.3	0.0933333	0.166667	0.153333
29638.7	0.113333	0.143333	0.16
29663.1	0.136667	0.146667	0.143333
29687.5	0.133333	0.14	0.12
29711.9	0.0633333	0.136667	0.173333
29736.3	0.103333	0.16	0.133333
29760.7	0.1	0.12	0.17
29785.2	0.12	0.196667	0.13
29809.6	0.09	0.12	0.146667
29834	0.0833333	0.19	0.163333
29858.4	0.123333	0.136667	0.11
29882.8	0.0733333	0.12	0.13
29907.2	0.113333	0.16	0.18
29931.6	0.103333	0.15	0.17
29956.1	0.0966667	0.156667	0.14
29980.5	0.103333	0.146667	0.186667
30004.9	0.0966667	0.183333	0.103333
30029.3	0.103333	0.13	0.166667
30053.7	0.106667	0.123333	0.15
30078.1	0.106667	0.103333	0.126667
30102.5	0.0766667	0.153333	0.166667
30127	0.0833333	0.15	0.153333
30151.4	0.0766667	0.11	0.133333
30175.8	0.07	0.17	0.17
30200.2	0.0666667	0.15	0.193333
30224.6	0.103333	0.18	0.16
30249	0.0866667	0.15	0.176667
30273.4	0.103333	0.103333	0.18
30297.9	0.12	0.133333	0.12
30322.3	0.0833333	0.116667	0.183333
30346.7	0.0933333	0.14	0.13
30371.1	0.08	0.103333	0.146667
30395.5	0.1	0.136667	0.196667
30419.9	0.09	0.116667	0.13
30444.3	0.0866667	0.126667	0.143333
30468.8	0.0766667	0.143333	0.17
30493.2	0.123333	0.156667	0.203333
30517.6	0.11	0.153333	0.146667
30542	0.09	0.153333	0.13
30566.4	0.1	0.186667	0.156667
30590.8	0.133333	0.14	0.133333
30615.2	0.106667	0.09	0.15
30639.6	0.0933333	0.103333	0.153333
30664.1	0.0866667	0.16	0.116667
30688.5	0.103333	0.116667	0.136667
30712.9	0.0933333	0.133333	0.153333
30737.3	0.0966667	0.116667	0.15
30761.7	0.0933333	0.146667	0.12
30786.1	0.113333	0.146667	0.116667
30810.5	0.1	0.143333	0.12
30835	0.0733333	0.16	0.13
30859.4	0.0766667	0.116667	0.173333
30883.8	0.0966667	0.12	0.136667
30908.2	0.0766667	0.136667	0.126667
30932.6	0.1	0.1	0.103333
30957	0.0766667	0.12	0.14
30981.4	0.09	0.153333	0.13
31005.9	0.103333	0.19	0.19
31030.3	0.1	0.113333	0.16
31054.7	0.11	0.11	0.156667
31079.1	0.0833333	0.146667	0.2
31103.5	0.09	0.163333	0.143333
31127.9	0.09	0.11	0.17
31152.3	0.0833333	0.133333	0.0966667
31176.8	0.103333	0.13	0.113333
31201.2	0.1	0.143333	0.16
31225.6	0.09	0.156667	0.183333
31250	0.116667	0.103333	0.123333
31274.4	0.0566667	0.15	0.16
31298.8	0.106667	0.106667	0.156667
31323.2	0.1	0.133333	0.143333
31347.7	0.0966667	0.103333	0.14
31372.1	0.103333	0.126667	0.156667
31396.5	0.12	0.126667	0.12
31420.9	0.0833333	0.106667	0.116667
31445.3	0.09	0.12	0.156667
31469.7	0.0933333	0.143333	0.146667
31494.1	0.0833333	0.136667	0.15
31518.6	0.103333	0.143333	0.173333
31543	0.1	0.11	0.1
31567.4	0.09	0.103333	0.153333
31591.8	0.09	0.11	0.12
31616.2	0.116667	0.16	0.156667
31640.6	0.09	0.156667	0.103333
31665	0.106667	0.1	0.15
31689.5	0.123333	0.163333	0.163333
31713.9	0.0866667	0.153333	0.133333
31738.3	0.1	0.15	0.16
31762.7	0.0633333	0.12	0.15
31787.1	0.0933333	0.13	0.126667
31811.5	0.09	0.146667	0.17
31835.9	0.06	0.123333	0.15
31860.4	0.0866667	0.143333	0.163333
31884.8	0.0833333	0.14	0.163333
31909.2	0.1	0.133333	0.146667
31933.6	0.11	0.113333	0.153333
31958	0.116667	0.133333	0.12
31982.4	0.116667	0.103333	0.173333
32006.8	0.0733333	0.13	0.12
32031.2	0.103333	0.0833333	0.136667
32055.7	0.13	0.123333	0.126667
32080.1	0.11	0.136667	0.173333
32104.5	0.0833333	0.106667	0.12
32128.9	0.0933333	0.11	0.116667
32153.3	0.0833333	0.12	0.14
32177.7	0.09	0.12	0.17
32202.1	0.07	0.0866667	0.16
32226.6	0.126667	0.103333	0.133333
32251	0.11	0.11	0.146667
32275.4	0.113333	0.13	0.12
32299.8	0.0966667	0.106667	0.146667
32324.2	0.0666667	0.12	0.133333
32348.6	0.1	0.136667	0.126667
32373	0.08	0.103333	0.123333
32397.5	0.0766667	0.0933333	0.156667
32421.9	0.103333	0.153333	0.136667
32446.3	0.0466667	0.153333	0.0866667
32470.7	0.0833333	0.116667	0.13
32495.1	0.0933333	0.126667	0.0866667
32519.5	0.0733333	0.113333	0.15
32543.9	0.0666667	0.0833333	0.146667
32568.4	0.09	0.0966667	0.16
32592.8	0.08	0.106667	0.13
32617.2	0.08	0.14	0.15
32641.6	0.0933333	0.116667	0.13
32666	0.0533333	0.0666667	0.156667
32690.4	0.0833333	0.0766667	0.153333
32714.8	0.1	0.133333	0.153333
32739.3	0.0966667	0.0866667	0.13
32763.7	0.0966667	0.136667	0.136667
32788.1	0.0666667	0.11	0.14
32812.5	0.07	0.0966667	0.116667
32836.9	0.0533333	0.166667	0.146667
32861.3	0.07	0.11	0.12
32885.7	0.0766667	0.09	0.136667
32910.2	0.07	0.09	0.15
32934.6	0.0533333	0.15	0.11
32959	0.0933333	0.0933333	0.176667
32983.4	0.0766667	0.11	0.126667
33007.8	0.0766667	0.146667	0.133333
33032.2	0.0866667	0.13	0.116667
33056.6	0.0966667	0.0833333	0.143333
33081.1	0.0733333	0.09	0.14
33105.5	0.106667	0.0933333	0.126667
33129.9	0.0833333	0.106667	0.143333
33154.3	0.09	0.106667	0.15
33178.7	0.0966667	0.11	0.133333
33203.1	0.1	0.11	0.13
33227.5	0.0933333	0.0966667	0.126667
33252	0.0566667	0.106667	0.12
33276.4	0.0766667	0.11	0.153333
33300.8	0.0733333	0.103333	0.183333
33325.2	0.113333	0.116667	0.133333
33349.6	0.0833333	0.103333	0.17
33374	0.0766667	0.11	0.11
33398.4	0.07	0.113333	0.0933333
33422.9	0.08	0.106667	0.136667
33447.3	0.0933333	0.103333	0.186667
33471.7	0.09	0.116667	0.126667
33496.1	0.0666667	0.11	0.11
33520.5	0.08	0.106667	0.156667
33544.9	0.0633333	0.11	0.153333
33569.3	0.07	0.106667	0.103333
33593.8	0.0666667	0.14	0.143333
33618.2	0.0833333	0.103333	0.173333
33642.6	0.07	0.136667	0.15
33667	0.0233333	0.08	0.17
33691.4	0.05	0.126667	0.136667
33715.8	0.0533333	0.103333	0.14
33740.2	0.07	0.11	0.116667
33764.6	0.0666667	0.11	0.133333
33789.1	0.113333	0.1	0.146667
33813.5	0.0866667	0.126667	0.0966667
33837.9	0.08	0.103333	0.116667
33862.3	0.0566667	0.106667	0.113333
33886.7	0.09	0.08	0.18
33911.1	0.08	0.136667	0.133333
33935.5	0.0733333	0.11	0.153333
33960	0.0966667	0.07	0.16
33984.4	0.04	0.09	0.113333
34008.8	0.0633333	0.146667	0.0966667
34033.2	0.0866667	0.14	0.146667
34057.6	0.07	0.08	0.113333
34082	0.0733333	0.0933333	0.12
34106.4	0.0633333	0.12	0.17
34130.9	0.0533333	0.14	0.17
34155.3	0.0633333	0.16	0.15
34179.7	0.0933333	0.1	0.173333
34204.1	0.0866667	0.103333	0.156667
34228.5	0.07	0.116667	0.16
34252.9	0.0666667	0.123333	0.143333
34277.3	0.0833333	0.123333	0.0966667
34301.8	0.0633333	0.116667	0.113333
34326.2	0.0633333	0.09	0.103333
34350.6	0.07	0.106667	0.153333
34375	0.0666667	0.0833333	0.113333
34399.4	0.0433333	0.13	0.163333
34423.8	0.06	0.0666667	0.146667
34448.2	0.0933333	0.09	0.12
34472.7	0.0566667	0.106667	0.15
34497.1	0.0733333	0.0833333	0.126667
34521.5	0.07	0.13	0.146667
34545.9	0.07	0.07	0.143333
34570.3	0.0866667	0.0933333	0.166667
34594.7	0.09	0.133333	0.116667
34619.1	0.0333333	0.0766667	0.15
34643.6	0.1	0.113333	0.12
34668	0.0966667	0.0766667	0.15
34692.4	0.0666667	0.12	0.13
34716.8	0.0833333	0.113333	0.146667
34741.2	0.0866667	0.0633333	0.126667
34765.6	0.0566667	0.12	0.166667
34790	0.0466667	0.0933333	0.146667
34814.5	0.07	0.0933333	0.136667
34838.9	0.0733333	0.133333	0.196667
34863.3	0.0666667	0.0933333	0.13
34887.7	0.0666667	0.1	0.133333
34912.1	0.0433333	0.126667	0.106667
34936.5	0.0666667	0.103333	0.12
34960.9	0.05	0.09	0.16
34985.4	0.0566667	0.0966667	0.133333
35009.8	0.0633333	0.113333	0.14
35034.2	0.0366667	0.06	0.126667
35058.6	0.0766667	0.113333	0.163333
35083	0.08	0.07	0.143333
35107.4	0.0566667	0.113333	0.126667
35131.8	0.0666667	0.09	0.15
35156.2	0.0633333	0.0866667	0.116667
35180.7	0.0533333	0.0866667	0.12
35205.1	0.0933333	0.0733333	0.126667
35229.5	0.06	0.113333	0.143333
35253.9	0.0866667	0.09	0.16
35278.3	0.05	0.0933333	0.14
35302.7	0.08	0.0833333	0.166667
35327.1	0.0766667	0.09	0.133333
35351.6	0.0666667	0.11	0.146667
35376	0.0666667	0.11	0.126667
35400.4	0.0833333	0.12	0.116667
35424.8	0.0733333	0.0866667	0.13
35449.2	0.0633333	0.116667	0.14
35473.6	0.08	0.0866667	0.123333
35498	0.07	0.08	0.14
35522.5	0.0833333	0.1	0.113333
35546.9	0.0566667	0.0733333	0.1
35571.3	0.0466667	0.0733333	0.156667
35595.7	0.0333333	0.103333	0.12
35620.1	0.04	0.09	0.116667
35644.5	0.0866667	0.07	0.116667
35668.9	0.08	0.133333	0.156667
35693.4	0.07	0.113333	0.146667
35717.8	0.0566667	0.07	0.113333
35742.2	0.0466667	0.0966667	0.09
35766.6	0.0566667	0.0833333	0.133333
35791	0.0566667	0.12	0.126667
35815.4	0.0733333	0.106667	0.133333
35839.8	0.0733333	0.05	0.103333
35864.3	0.0466667	0.0566667	0.156667
35888.7	0.0733333	0.12	0.143333
35913.1	0.0666667	0.106667	0.106667
35937.5	0.0466667	0.09	0.0966667
35961.9	0.08	0.116667	0.133333
35986.3	0.05	0.09	0.146667
36010.7	0.0366667	0.116667	0.13
36035.2	0.0566667	0.09	0.15
36059.6	0.07	0.0866667	0.146667
36084	0.07	0.12	0.123333
36108.4	0.0666667	0.08	0.143333
36132.8	0.0666667	0.0733333	0.126667
36157.2	0.0633333	0.103333	0.106667
36181.6	0.06	0.106667	0.14
36206.1	0.07	0.0733333	0.133333
36230.5	0.0733333	0.0666667	0.146667
36254.9	0.0433333	0.0866667	0.0966667
36279.3	0.05	0.11	0.126667
36303.7	0.07	0.09	0.133333
36328.1	0.06	0.12	0.103333
36352.5	0.0533333	0.0766667	0.116667
36377	0.0433333	0.11	0.11
36401.4	0.05	0.0766667	0.0933333
36425.8	0.04	0.0933333	0.09
36450.2	0.0866667	0.07	0.12
36474.6	0.0666667	0.0733333	0.123333
36499	0.0533333	0.1	0.14
36523.4	0.0633333	0.1	0.133333
36547.9	0.0633333	0.0766667	0.123333
36572.3	0.0533333	0.08	0.13
36596.7	0.0566667	0.06	0.13
36621.1	0.0633333	0.0566667	0.146667
36645.5	0.0733333	0.1	0.163333
36669.9	0.0533333	0.0966667	0.163333
36694.3	0.0633333	0.09	0.15
36718.8	0.05	0.0733333	0.136667
36743.2	0.0566667	0.05	0.113333
36767.6	0.0633333	0.0466667	0.136667
36792	0.0366667	0.0933333	0.113333
36816.4	0.0633333	0.0833333	0.113333
36840.8	0.07	0.0766667	0.15
36865.2	0.0533333	0.11	0.153333
36889.6	0.0766667	0.0666667	0.09
36914.1	0.0666667	0.1	0.153333
36938.5	0.0733333	0.103333	0.0933333
36962.9	0.0566667	0.0633333	0.13
36987.3	0.0566667	0.0933333	0.116667
37011.7	0.0466667	0.06	0.123333
37036.1	0.0533333	0.0833333	0.1
37060.5	0.0733333	0.0833333	0.173333
37085	0.0533333	0.0766667	0.13
37109.4	0.0466667	0.0766667	0.106667
37133.8	0.0366667	0.0733333	0.12
37158.2	0.0633333	0.1	0.133333
37182.6	0.07	0.0666667	0.1
37207	0.06	0.09	0.136667
37231.4	0.0733333	0.09	0.14
37255.9	0.0633333	0.06	0.103333
37280.3	0.0666667	0.0866667	0.0966667
37304.7	0.0566667	0.07	0.11
37329.1	0.0666667	0.0733333	0.103333
37353.5	0.04	0.0666667	0.126667
37377.9	0.06	0.0766667	0.156667
37402.3	0.0533333	0.0733333	0.156667
37426.8	0.0433333	0.09	0.113333
37451.2	0.05	0.0933333	0.1
37475.6	0.06	0.0966667	0.103333
37500	0.0666667	0.06	0.133333
37524.4	0.0566667	0.0633333	0.1
37548.8	0.0366667	0.06	0.153333
37573.2	0.06	0.08	0.113333
37597.7	0.0866667	0.0633333	0.12
37622.1	0.0733333	0.1	0.173333
37646.5	0.06	0.0833333	0.113333
37670.9	0.05	0.0733333	0.136667
37695.3	0.0633333	0.0666667	0.103333
37719.7	0.0466667	0.11	0.11
37744.1	0.0766667	0.0833333	0.123333
37768.6	0.04	0.0833333	0.116667
37793	0.09	0.106667	0.106667
37817.4	0.0633333	0.0633333	0.113333
37841.8	0.06	0.0633333	0.143333
37866.2	0.0433333	0.0733333	0.136667
37890.6	0.05	0.106667	0.12
37915	0.0666667	0.0633333	0.136667
37939.5	0.0433333	0.0866667	0.12
37963.9	0.05	0.07	0.133333
37988.3	0.04	0.0633333	0.146667
38012.7	0.0633333	0.09	0.15
38037.1	0.06	0.0866667	0.126667
38061.5	0.0433333	0.09	0.15
38085.9	0.0566667	0.103333	0.163333
38110.4	0.0566667	0.0766667	0.15
38134.8	0.06	0.0833333	0.0966667
38159.2	0.0333333	0.0733333	0.09
38183.6	0.0366667	0.09	0.12
38208	0.06	0.08	0.143333
38232.4	0.0366667	0.0533333	0.126667
38256.8	0.04	0.08	0.13
38281.2	0.0733333	0.0633333	0.153333
38305.7	0.0633333	0.0566667	0.123333
38330.1	0.0566667	0.0533333	0.103333
38354.5	0.02	0.106667	0.143333
38378.9	0.0466667	0.0833333	0.143333
38403.3	0.0566667	0.0666667	0.12
38427.7	0.05	0.09	0.143333
38452.1	0.0533333	0.0866667	0.123333
38476.6	0.0566667	0.0966667	0.11
38501	0.05	0.0533333	0.1
38525.4	0.04	0.0766667	0.14
38549.8	0.0466667	0.06	0.12
38574.2	0.0533333	0.0933333	0.12
38598.6	0.0533333	0.1	0.11
38623	0.0666667	0.0633333	0.13
38647.5	0.03	0.0666667	0.15
38671.9	0.0433333	0.0666667	0.116667
38696.3	0.0633333	0.07	0.116667
38720.7	0.06	0.0866667	0.136667
38745.1	0.0433333	0.1	0.11
38769.5	0.0566667	0.0533333	0.143333
38793.9	0.05	0.08	0.153333
38818.4	0.04	0.07	0.16
38842.8	0.04	0.0633333	0.16
38867.2	0.0366667	0.09	0.13
38891.6	0.0366667	0.0533333	0.106667
38916	0.0333333	0.06	0.0966667
38940.4	0.0566667	0.0633333	0.126667
38964.8	0.0633333	0.0533333	0.143333
38989.3	0.0633333	0.0733333	0.0933333
39013.7	0.03	0.09	0.103333
39038.1	0.06	0.1	0.113333
39062.5	0.0666667	0.0466667	0.11
39086.9	0.0533333	0.0733333	0.126667
39111.3	0.03	0.0733333	0.153333
39135.7	0.0633333	0.06	0.116667
39160.2	0.06	0.0733333	0.113333
39184.6	0.0466667	0.0766667	0.133333
39209	0.0366667	0.0666667	0.133333
39233.4	0.06	0.0366667	0.133333
39257.8	0.0733333	0.0833333	0.11
39282.2	0.0333333	0.07	0.156667
39306.6	0.0333333	0.06	0.136667
39331.1	0.0366667	0.0833333	0.126667
39355.5	0.0466667	0.0666667	0.12
39379.9	0.0333333	0.0533333	0.11
39404.3	0.0866667	0.0666667	0.13
39428.7	0.0433333	0.0533333	0.12
39453.1	0.0466667	0.0633333	0.116667
39477.5	0.0533333	0.0733333	0.156667
39502	0.0733333	0.0566667	0.116667
39526.4	0.0533333	0.08	0.12
39550.8	0.0633333	0.11	0.0966667
39575.2	0.03	0.0666667	0.133333
39599.6	0.05	0.0433333	0.12
39624	0.0433333	0.07	0.14
39648.4	0.04	0.0866667	0.09
39672.9	0.0666667	0.0866667	0.13
39697.3	0.0633333	0.0666667	0.1
39721.7	0.0233333	0.0633333	0.0933333
39746.1	0.0633333	0.0666667	0.123333
39770.5	0.05	0.08	0.13
39794.9	0.05	0.0633333	0.116667
39819.3	0.06	0.09	0.13
39843.8	0.0533333	0.0833333	0.11
39868.2	0.06	0.0633333	0.116667
39892.6	0.0433333	0.05	0.113333
39917	0.0466667	0.0666667	0.136667
39941.4	0.0833333	0.0733333	0.126667
39965.8	0.0533333	0.09	0.113333
39990.2	0.0333333	0.1	0.103333
40014.6	0.06	0.0766667	0.09
40039.1	0.0333333	0.0733333	0.15
40063.5	0.0633333	0.0666667	0.116667
40087.9	0.06	0.0766667	0.123333
40112.3	0.0433333	0.0633333	0.136667
40136.7	0.0533333	0.05	0.113333
40161.1	0.0266667	0.0533333	0.1
40185.5	0.0433333	0.0966667	0.103333
40210	0.04	0.0633333	0.126667
40234.4	0.0366667	0.0733333	0.12
40258.8	0.0466667	0.0833333	0.13
40283.2	0.04	0.08	0.16
40307.6	0.0366667	0.0566667	0.09
40332	0.0733333	0.0633333	0.133333
40356.4	0.0566667	0.0833333	0.12
40380.9	0.0366667	0.0633333	0.11
40405.3	0.0333333	0.0533333	0.146667
40429.7	0.04	0.0833333	0.0933333
40454.1	0.0466667	0.0733333	0.126667
40478.5	0.0566667	0.0833333	0.103333
40502.9	0.0466667	0.0533333	0.123333
40527.3	0.03	0.0766667	0.09
40551.8	0.0333333	0.0866667	0.13
40576.2	0.0466667	0.0666667	0.133333
40600.6	0.0333333	0.0433333	0.106667
40625	0.0366667	0.09	0.0933333
40649.4	0.04	0.0533333	0.136667
40673.8	0.04	0.0466667	0.16
40698.2	0.05	0.0466667	0.12
40722.7	0.05	0.0533333	0.15
40747.1	0.0333333	0.0666667	0.0933333
40771.5	0.0333333	0.08	0.12
40795.9	0.03	0.07	0.0933333
40820.3	0.0333333	0.1	0.123333
40844.7	0.0366667	0.0333333	0.1
40869.1	0.04	0.0566667	0.103333
40893.6	0.0533333	0.0933333	0.0966667
40918	0.0366667	0.0766667	0.0933333
40942.4	0.0733333	0.04	0.13
40966.8	0.0566667	0.0866667	0.13
40991.2	0.03	0.0733333	0.1
41015.6	0.0433333	0.05	0.0833333
41040	0.0633333	0.05	0.13
41064.5	0.0466667	0.05	0.0933333
41088.9	0.05	0.0766667	0.133333
41113.3	0.0433333	0.0433333	0.0866667
41137.7	0.0333333	0.0633333	0.103333
41162.1	0.05	0.0533333	0.14
41186.5	0.0633333	0.0533333	0.0933333
41210.9	0.0366667	0.0733333	0.1
41235.4	0.03	0.0533333	0.113333
41259.8	0.03	0.0633333	0.123333
41284.2	0.03	0.0933333	0.116667
41308.6	0.06	0.0666667	0.116667
41333	0.0333333	0.0833333	0.136667
41357.4	0.03	0.06	0.103333
41381.8	0.0333333	0.0633333	0.106667
41406.2	0.04	0.0766667	0.126667
41430.7	0.0166667	0.04	0.113333
41455.1	0.0366667	0.08	0.0833333
41479.5	0.0366667	0.0466667	0.14
41503.9	0.0433333	0.0666667	0.1
41528.3	0.0533333	0.09	0.116667
41552.7	0.0433333	0.06	0.113333
41577.1	0.04	0.0766667	0.11
41601.6	0.0533333	0.04	0.12
41626	0.0433333	0.05	0.113333
41650.4	0.0266667	0.0766667	0.0866667
41674.8	0.0366667	0.07	0.146667
41699.2	0.0433333	0.0566667	0.11
41723.6	0.0466667	0.06	0.156667
41748	0.04	0.0866667	0.123333
41772.5	0.0233333	0.08	0.11
41796.9	0.05	0.0533333	0.15
41821.3	0.06	0.09	0.11
41845.7	0.0366667	0.0433333	0.113333
41870.1	0.02	0.05	0.0833333
41894.5	0.05	0.05	0.0933333
41918.9	0.0366667	0.0733333	0.13
41943.4	0.0466667	0.0466667	0.13
41967.8	0.0533333	0.08	0.0866667
41992.2	0.04	0.0666667	0.12
42016.6	0.0166667	0.0533333	0.12
42041	0.0666667	0.0533333	0.133333
42065.4	0.03	0.0733333	0.106667
42089.8	0.0333333	0.04	0.09
42114.3	0.0466667	0.08	0.126667
42138.7	0.0533333	0.06	0.146667
42163.1	0.0333333	0.0366667	0.15
42187.5	0.0366667	0.05	0.11
42211.9	0.03	0.08	0.1
42236.3	0.04	0.05	0.12
42260.7	0.05	0.0866667	0.0866667
42285.2	0.05	0.0666667	0.113333
42309.6	0.0366667	0.0433333	0.12
42334	0.0466667	0.07	0.133333
42358.4	0.01	0.0533333	0.153333
42382.8	0.0333333	0.0666667	0.143333
42407.2	0.0533333	0.0666667	0.113333
42431.6	0.0433333	0.07	0.13
42456.1	0.05	0.07	0.136667
42480.5	0.03	0.0466667	0.113333
42504.9	0.0433333	0.0666667	0.133333
42529.3	0.05	0.0666667	0.11
42553.7	0.0433333	0.09	0.156667
42578.1	0.0433333	0.0633333	0.14
42602.5	0.03	0.0733333	0.116667
42627	0.0433333	0.04	0.146667
42651.4	0.0266667	0.06	0.113333
42675.8	0.0566667	0.06	0.116667
42700.2	0.0533333	0.0666667	0.11
42724.6	0.02	0.0433333	0.133333
42749	0.03	0.0766667	0.11
42773.4	0.03	0.0666667	0.146667
42797.9	0.0333333	0.0633333	0.113333
42822.3	0.0333333	0.0533333	0.0766667
42846.7	0.0433333	0.0433333	0.0866667
42871.1	0.0366667	0.0533333	0.14
42895.5	0.05	0.06	0.0666667
42919.9	0.0366667	0.0666667	0.13
42944.3	0.02	0.0666667	0.133333
42968.8	0.0333333	0.06	0.1
42993.2	0.03	0.04	0.106667
43017.6	0.0333333	0.0366667	0.14
43042	0.03	0.06	0.0933333
43066.4	0.0466667	0.0733333	0.123333
43090.8	0.0366667	0.04	0.133333
43115.2	0.0266667	0.0333333	0.12
43139.6	0.03	0.07	0.0966667
43164.1	0.04	0.0533333	0.103333
43188.5	0.0433333	0.0433333	0.12
43212.9	0.0533333	0.0633333	0.106667
43237.3	0.02	0.0566667	0.103333
43261.7	0.0266667	0.0733333	0.116667
43286.1	0.0333333	0.0566667	0.143333
43310.5	0.04	0.06	0.0966667
43335	0.0333333	0.0833333	0.126667
43359.4	0.0366667	0.0666667	0.123333
43383.8	0.0366667	0.0566667	0.103333
43408.2	0.0566667	0.07	0.103333
43432.6	0.04	0.04	0.113333
43457	0.0266667	0.0533333	0.11
43481.4	0.0266667	0.0533333	0.0833333
43505.9	0.0333333	0.0333333	0.12
43530.3	0.0466667	0.0466667	0.0966667
43554.7	0.0333333	0.0533333	0.116667
43579.1	0.0433333	0.06	0.126667
43603.5	0.0266667	0.0433333	0.11
43627.9	0.0366667	0.07	0.0933333
43652.3	0.0333333	0.04	0.106667
43676.8	0.0433333	0.0766667	0.143333
43701.2	0.03	0.0566667	0.0933333
43725.6	0.0266667	0.0366667	0.116667
43750	0.04	0.04	0.13
43774.4	0.05	0.0433333	0.0966667
43798.8	0.0366667	0.0433333	0.113333
43823.2	0.0366667	0.0266667	0.11
43847.7	0.04	0.04	0.106667
43872.1	0.0533333	0.0433333	0.113333
43896.5	0.03	0.0433333	0.106667
43920.9	0.0233333	0.06	0.09
43945.3	0.02	0.05	0.0933333
43969.7	0.0233333	0.0566667	0.113333
43994.1	0.0566667	0.0766667	0.0966667
44018.6	0.0333333	0.04	0.116667
44043	0.0333333	0.0566667	0.13
44067.4	0.0466667	0.0766667	0.143333
44091.8	0.0166667	0.04	0.103333
44116.2	0.0333333	0.0566667	0.133333
44140.6	0.0366667	0.04	0.116667
44165	0.0333333	0.0833333	0.113333
44189.5	0.0366667	0.04	0.09
44213.9	0.04	0.0333333	0.11
44238.3	0.0266667	0.0466667	0.113333
44262.7	0.0333333	0.0433333	0.0966667
44287.1	0.0366667	0.0533333	0.146667
44311.5	0.04	0.0733333	0.12
44335.9	0.0533333	0.05	0.106667
44360.4	0.06	0.04	0.1
44384.8	0.0633333	0.0866667	0.0866667
44409.2	0.0233333	0.06	0.0733333
44433.6	0.03	0.04	0.136667
44458	0.0366667	0.0466667	0.0933333
44482.4	0.03	0.0666667	0.113333
44506.8	0.0466667	0.0433333	0.0933333
44531.2	0.0333333	0.06	0.13
44555.7	0.0166667	0.0666667	0.116667
44580.1	0.0333333	0.05	0.12
44604.5	0.04	0.0366667	0.113333
44628.9	0.0333333	0.09	0.14
44653.3	0.0466667	0.0433333	0.11
44677.7	0.02	0.0433333	0.143333
44702.1	0.0566667	0.0566667	0.13
44726.6	0.04	0.0466667	0.113333
44751	0.0266667	0.06	0.0766667
44775.4	0.0466667	0.0566667	0.0966667
44799.8	0.04	0.0533333	0.0933333
44824.2	0.0366667	0.06	0.123333
44848.6	0.0466667	0.0266667	0.09
44873	0.0266667	0.05	0.0966667
44897.5	0.04	0.0366667	0.113333
44921.9	0.0333333	0.06	0.16
44946.3	0.0266667	0.07	0.09
44970.7	0.0366667	0.06	0.11
44995.1	0.04	0.09	0.11
45019.5	0.0166667	0.0533333	0.136667
45043.9	0.03	0.03	0.116667
45068.4	0.0366667	0.0666667	0.1
45092.8	0.0133333	0.0333333	0.123333
45117.2	0.0266667	0.0533333	0.12
45141.6	0.0433333	0.06	0.0933333
45166	0.02	0.0566667	0.116667
45190.4	0.0266667	0.04	0.1
45214.8	0.0366667	0.0433333	0.13
45239.3	0.04	0.0366667	0.113333
45263.7	0.04	0.05	0.1
45288.1	0.03	0.0533333	0.12
45312.5	0.0366667	0.0633333	0.1
45336.9	0.0366667	0.0533333	0.123333
45361.3	0.03	0.0566667	0.15
45385.7	0.0266667	0.0266667	0.0966667
45410.2	0.0433333	0.03	0.0933333
45434.6	0.0333333	0.0566667	0.106667
45459	0.0433333	0.0633333	0.12
45483.4	0.0166667	0.0633333	0.103333
45507.8	0.01	0.0433333	0.09
45532.2	0.0333333	0.0466667	0.103333
45556.6	0.0266667	0.06	0.116667
45581.1	0.0366667	0.0333333	0.106667
45605.5	0.0233333	0.04	0.113333
45629.9	0.04	0.04	0.11
45654.3	0.0333333	0.0333333	0.133333
45678.7	0.0233333	0.0333333	0.103333
45703.1	0.0233333	0.0533333	0.0833333
45727.5	0.0466667	0.0466667	0.08
45752	0.0233333	0.0466667	0.103333
45776.4	0.0266667	0.0766667	0.13
45800.8	0.0433333	0.0633333	0.11
45825.2	0.04	0.0433333	0.103333
45849.6	0.0466667	0.0533333	0.106667
45874	0.0233333	0.0566667	0.116667
45898.4	0.0366667	0.04	0.116667
45922.9	0.0366667	0.0433333	0.113333
45947.3	0.02	0.05	0.13
45971.7	0.0233333	0.0466667	0.0833333
45996.1	0.0333333	0.0366667	0.113333
46020.5	0.02	0.0633333	0.0833333
46044.9	0.0133333	0.0566667	0.14
46069.3	0.0366667	0.0566667	0.103333
46093.8	0.0466667	0.0566667	0.106667
46118.2	0.04	0.0433333	0.13
46142.6	0.03	0.0433333	0.123333
46167	0.0233333	0.0433333	0.0833333
46191.4	0.03	0.0566667	0.12
46215.8	0.0233333	0.05	0.113333
46240.2	0.03	0.0433333	0.0866667
46264.6	0.0466667	0.0466667	0.0866667
46289.1	0.0233333	0.06	0.0833333
46313.5	0.0233333	0.0266667	0.0966667
46337.9	0.0166667	0.04	0.106667
46362.3	0.0333333	0.0566667	0.0933333
46386.7	0.0266667	0.05	0.09
46411.1	0.0266667	0.06	0.103333
46435.5	0.0166667	0.05	0.09
46460	0.0333333	0.05	0.0933333
46484.4	0.04	0.03	0.113333
46508.8	0.0266667	0.0333333	0.113333
46533.2	0.0166667	0.0633333	0.123333
46557.6	0.0366667	0.0333333	0.12
46582	0.0266667	0.0433333	0.0833333
46606.4	0.02	0.0266667	0.0866667
46630.9	0.02	0.0533333	0.136667
46655.3	0.0266667	0.05	0.116667
46679.7	0.0133333	0.0333333	0.0966667
46704.1	0.0166667	0.0433333	0.106667
46728.5	0.0233333	0.0666667	0.0966667
46752.9	0.04	0.0466667	0.1
46777.3	0.02	0.0466667	0.0933333
46801.8	0.0233333	0.0533333	0.11
46826.2	0.0266667	0.0466667	0.11
46850.6	0.04	0.05	0.103333
46875	0.0466667	0.03	0.11
46899.4	0.0333333	0.04	0.113333
46923.8	0.03	0.0366667	0.0966667
46948.2	0.02	0.0466667	0.0733333
46972.7	0.0233333	0.0366667	0.1
46997.1	0.0366667	0.0333333	0.116667
47021.5	0.0266667	0.0566667	0.0633333
47045.9	0.0333333	0.04	0.1
47070.3	0.0133333	0.0533333	0.106667
47094.7	0.0133333	0.0633333	0.103333
47119.1	0.0433333	0.03	0.0933333
47143.6	0.00666667	0.0766667	0.113333
47168	0.0366667	0.0333333	0.11
47192.4	0.02	0.0466667	0.09
47216.8	0.0466667	0.06	0.0866667
47241.2	0.0233333	0.0533333	0.0966667
47265.6	0.0433333	0.0733333	0.0966667
47290	0.0266667	0.06	0.136667
47314.5	0.04	0.0366667	0.11
47338.9	0.0233333	0.04	0.103333
47363.3	0.0366667	0.0566667	0.13
47387.7	0.0266667	0.0466667	0.103333
47412.1	0.0333333	0.0366667	0.0833333
47436.5	0.0266667	0.03	0.0866667
47460.9	0.0566667	0.0266667	0.11
47485.4	0.0533333	0.0366667	0.116667
47509.8	0.00666667	0.0533333	0.123333
47534.2	0.0166667	0.0366667	0.0966667
47558.6	0.0333333	0.0333333	0.113333
47583	0.0533333	0.0433333	0.0833333
47607.4	0.0233333	0.06	0.113333
47631.8	0.0366667	0.04	0.12
47656.2	0.0333333	0.0266667	0.106667
47680.7	0.0166667	0.0333333	0.113333
47705.1	0.0266667	0.03	0.113333
47729.5	0.0233333	0.0233333	0.123333
47753.9	0.0366667	0.0166667	0.1
47778.3	0.04	0.00666667	0.11
47802.7	0.02	0.05	0.133333
47827.1	0.0233333	0.0366667	0.103333
47851.6	0.03	0.0333333	0.0933333
47876	0.0133333	0.0266667	0.106667
47900.4	0.02	0.0466667	0.15
47924.8	0.0233333	0.0266667	0.0666667
47949.2	0.02	0.0266667	0.0733333
47973.6	0.03	0.0433333	0.09
47998	0.0333333	0.0566667	0.11
48022.5	0.0266667	0.0433333	0.113333
48046.9	0.0233333	0.05	0.15
48071.3	0.03	0.0566667	0.09
48095.7	0.0366667	0.05	0.0766667
48120.1	0.0233333	0.0466667	0.103333
48144.5	0.0233333	0.0333333	0.05
48168.9	0.0266667	0.0466667	0.116667
48193.4	0.0433333	0.05	0.12
48217.8	0.03	0.0433333	0.103333
48242.2	0.0266667	0.0366667	0.166667
48266.6	0.02	0.0333333	0.103333
48291	0.04	0.04	0.12
48315.4	0.0166667	0.0433333	0.1
48339.8	0.0366667	0.0333333	0.0866667
48364.3	0.00666667	0.0266667	0.123333
48388.7	0.0366667	0.06	0.09
48413.1	0.02	0.0433333	0.08
48437.5	0.0366667	0.0366667	0.0833333
48461.9	0.0266667	0.0266667	0.113333
48486.3	0.0266667	0.0333333	0.103333
48510.7	0.0366667	0.0533333	0.106667
48535.2	0.0266667	0.0333333	0.103333
48559.6	0.03	0.0466667	0.0733333
48584	0.02	0.0566667	0.116667
48608.4	0.0266667	0.0533333	0.08
48632.8	0.0366667	0.0466667	0.123333
48657.2	0.02	0.0233333	0.13
48681.6	0.0633333	0.0266667	0.113333
48706.1	0.0233333	0.04	0.126667
48730.5	0.01	0.0466667	0.08
48754.9	0.0333333	0.0333333	0.0666667
[truncated: 50 more rows]
