# Supplementary material for: High-efficiency and stable short-delayed fluorescence emitters with hybrid long- and short-range charge-transfer excitations
Source: Nat Commun. 2023 Apr 26;14:2394. doi: 10.1038/s41467-023-38086-4 (PMC10133342; doi:10.1038/s41467-023-38086-4)
Supplement: Supplementary file 3 — Source Data [file 41467_2023_38086_MOESM3_ESM.zip › Source Data/original data of Fig 5.xlsx]

## Sheet: Fig 5a
	1TICz-TSF	1BOICz-TSF	2BOICz-TSF
wavelength/nm	normalized intensity	normalized intensity	normalized intensity
347.2	-0.000712954	0.000124072	-0.000261892
348	0.00241	-0.000246479	-0.00078048
348.7	-0.000422473	-0.00048997	0.000258559
349.5	0.000561335	-0.000244174	-0.000601502
350.3	-0.000140186	-0.000975672	0.000257387
351	-0.000839549	-0.000608621	-0.000513814
351.8	0.000978901	0	-8.55856e-05
352.5	0.000699215	-0.000851472	0.000256727
353.3	0	0.000851472	-8.56156e-05
354.1	0.000279882	-0.0011	0.00188
354.8	0.000140088	0	0.00103
355.6	-0.00196	-0.000121938	0.000857958
356.3	0.000842002	0.000244174	0.000429429
357.1	-0.00211	0.000611182	-0.000687988
357.9	0.00127	0.000244686	0.000602402
358.6	0.00225	0.00135	-0.000430631
359.4	-0.000140873	0.00123	-0.000862162
360.1	-0.000705103	-0.00221	0.00104
360.9	-0.00169	-0.000491251	0.000345646
361.7	0.00155	-0.000491677	-0.000778679
362.4	-0.000424583	0.00061545	0.00025985
363.2	-0.00113	0.00123	-0.00165
363.9	0.00113	-0.00111	0
364.7	0.000423798	0.000860009	0.000172913
365.5	-0.000422816	-0.00147	0.000345045
366.2	-0.00014053	0.00196	-0.00129
367	0.00196	0.000731114	0.000342943
367.7	0.000698724	0.000850619	0.000256486
368.5	0	-0.000121127	-0.000255706
369.3	-0.00153	0.000845497	0.00127
370	-0.000415015	0.000722151	-0.000253994
370.8	-0.000964181	0.000599232	-0.000168649
371.5	-0.00123	-0.000477166	0.00185
372.3	0.000272816	0.000830559	-0.00117
373.1	0.000814033	-0.000708067	0.000166036
373.8	0.000404416	-0.000820743	0.000412613
374.6	0.000535819	0.000932138	0.000491892
375.3	-0.000133023	-0.00104	0.000325826
376.1	-0.00106	0.000804524	0.000161742
376.9	0.000525025	-0.000570636	-0.00169
377.6	-0.00039107	0.00125	0.00015955
378.4	-0.00181	-0.000450704	0.000396396
379.1	-0.00154	0.00101	0.000315015
379.9	0.00205	0.000667947	7.83483e-05
380.7	0.00089156	0.000110755	0.00038979
381.4	-0.00127	0.000220444	0.00031021
382.2	0.00101	-0.0011	-7.71772e-05
382.9	0	0.000109219	0.000691592
383.7	-0.000624632	0.00185	7.64865e-05
384.5	-0.000497547	0	-0.000152192
385.2	-0.000865554	0.000537772	-7.56757e-05
386	0.00197	0.000428084	-0.000150541
386.7	0.000734053	0.00234	0.000449249
387.5	0.00243	0.000423389	0.000372372
388.2	0.000121099	0.000737516	0.00119
389	0.000120559	-0.000524541	-0.000147568
389.8	0.00012002	-0.000208792	-7.34535e-05
390.5	-0.000955348	-0.000207768	-0.000803904
391.3	-0.000118793	0.000723431	0.000363664
392	0.000118155	-0.000308365	0.000361562
392.8	-0.000117468	0.000817328	0.000503303
393.6	-0.000116732	-0.00122	-0.000214354
394.3	-0.000231943	-0.000504481	0.00070961
395.1	0.000806183	0.000901408	0.00197
395.8	0.000343032	0.000994452	0.00076997
396.6	0	0	-0.000556456
397.4	0.000226447	0.000492531	0.00166
398.1	-0.000226104	0.000393299	0.000622523
398.9	0.00147	0.00246	0.00118
399.6	0.00102	-0.00128	6.93994e-05
400.4	-0.000453091	-9.85489e-05	-0.000762462
401.1	-0.00102	0.00128	-0.000207508
401.9	0	0	0.000689189
402.7	-0.000671737	0.00117	0.00047988
403.4	-0.001	-0.00126	-0.000340841
404.2	0.00133	0.00144	0.000406607
404.9	-0.000110108	-0.000478873	0.000202162
405.7	-0.00175	0.0021	-0.000804505
406.5	-0.00043631	0.000569356	0.000734234
407.2	0.000108587	-0.000472044	6.64565e-05
408	0.00151	0.0015	0.000992793
408.7	-0.000430716	0.000280965	-0.000988589
409.5	0.000643278	0.000746052	-0.000328228
410.2	-0.00117	0.00139	6.53453e-05
411	0.00042527	0.00166	-0.000325225
411.8	-0.000740922	0.000736662	0.000971772
412.5	0.000738469	-0.000458813	0.00136
413.3	-0.000315849	-0.000274733	-0.000257748
414	0.000420707	0.00146	-0.00045045
414.8	0.00137	0.000183099	-0.000128829
415.5	0.000315947	0.000732821	0.000257838
416.3	-0.00105	-0.000366283	0.000515315
417.1	-0.000420118	0.00192	6.42643e-05
417.8	0.000209176	0.000363892	0.00134
418.6	0.000103974	0.00118	6.36336e-05
419.3	-0.00196	0.000359539	-6.32432e-05
420.1	-0.00103	0.000178916	0.000566667
420.8	-0.00103	0	-0.000251141
421.6	0	-0.000178233	0.000815315
422.4	-0.00225	8.90738e-05	-0.000313213
423.1	-0.00184	0.000623133	-0.000250511
423.9	0.000306379	-0.000355314	0.00206
424.6	0.00142	0.000265514	0.000684985
425.4	-0.00040525	0.000793	0.000557958
426.1	0.000302502	0.00061417	0.000678979
426.9	-0.0011	0.00209	0.000614114
427.7	0.00039946	0	0.000611111
428.4	-0.00139	0.000691848	0.000608408
429.2	9.90186e-05	-0.000258387	-0.000181802
429.9	0.00108	0.000428937	0.000784685
430.7	0.0008842	0.00103	0.000601502
431.4	0.00137	8.51899e-05	0.000599399
432.2	-0.000878312	0.0011	0.000836336
433	0.000291855	0.000846351	-5.95495e-05
433.7	-0.000679097	0.000759283	0.000356156
434.5	-0.000677134	0.000925309	0.000591892
435.2	0.000192738	0.000754588	0.000412913
436	-0.000383808	0.000834827	0.000117447
436.7	-0.000763984	-0.000664533	0
437.5	0.000664868	-0.000661118	0.000348949
438.3	0	0.00156	0.0015
439	0.000939647	-8.17328e-05	0.000287598
439.8	0.000280716	-0.000244174	0.000801802
440.5	0.000465996	0.000405335	0.00096967
441.3	0.000371492	0.000888604	0.000909309
442	0.00111	0.000644473	0.000623423
442.8	-0.00203	0.000481861	0.000791291
443.5	0	0.00136	0.000901502
444.3	0.000642787	0.000239565	0.000842943
445.1	0	0.00135	0.00157
445.8	-0.000821884	0.000873666	-0.000279399
446.6	0.000364132	0.00253	0.000947147
447.3	-0.000363199	0.0015	0.00106
448.1	0.000271737	0.00158	0.00060991
448.8	-9.03827e-05	0.000943235	0.000774174
449.6	0.00207	-7.84464e-05	-0.000275976
450.3	0.00063052	0.000861716	0.000936937
451.1	0.000719333	0.000860009	0.00088018
451.9	8.97448e-05	0.00164	0.000659159
452.6	0.00108	0.00156	0.0011
453.4	0.00152	0.00117	0.00109
454.1	0.000624141	0.00116	0.00104
454.9	-8.89107e-05	0.00186	0.000653153
455.6	0.00115	0.00231	0.00075976
456.4	0.00124	0.00261	0.000541141
457.1	0.00159	0.00192	0.000485586
457.9	0.000967615	0.00291	0.00151
458.7	0.00158	0.00259	0.00177
459.4	0.00219	0.00221	0.00145
460.2	0.000961727	0.00304	0.00102
460.9	0.000697743	0.00197	0.00139
461.7	-0.000609421	0.00235	0.0016
462.4	0.002	0.00401	0.0017
463.2	0.00217	0.00302	0.00154
463.9	0.00208	0.00271	0.00249
464.7	0.00199	0.00519	0.00217
465.5	0.00199	0.00338	0.00159
466.2	0.00147	0.0033	0.00153
467	0.000689892	0.00458	0.00164
467.7	0.00233	0.00427	0.00206
468.5	0.00473	0.00629	0.00211
469.2	0.00344	0.00478	0.00226
470	0.00275	0.0059	0.00273
470.7	0.0036	0.00537	0.00121
471.5	0.00291	0.00484	0.00272
472.2	0.00282	0.00594	0.00225
473	0.00435	0.00571	0.00214
473.8	0.00502	0.00666	0.00219
474.5	0.0034	0.00695	0.00276
475.3	0.00509	0.00775	0.00223
476	0.00483	0.00686	0.00239
476.8	0.00525	0.00729	0.00259
477.5	0.00491	0.00824	0.00248
478.3	0.00642	0.00896	0.00186
479	0.00565	0.00873	0.0032
479.8	0.00715	0.0104	0.0032
480.5	0.00605	0.00892	0.00355
481.3	0.00546	0.01081	0.00283
482.1	0.0078	0.01182	0.00164
482.8	0.00695	0.00845	0.00297
483.6	0.00753	0.01012	0.00364
484.3	0.00785	0.01068	0.00358
485.1	0.01008	0.0121	0.00326
485.8	0.00857	0.01194	0.00331
486.6	0.01062	0.01285	0.00386
487.3	0.00919	0.01073	0.00416
488.1	0.01099	0.01322	0.00354
488.8	0.01137	0.01327	0.00429
489.6	0.01028	0.0133	0.00332
490.3	0.01305	0.0125	0.00372
491.1	0.01205	0.01304	0.00466
491.9	0.01366	0.01388	0.00456
492.6	0.0133	0.01313	0.00465
493.4	0.01238	0.01495	0.00533
494.1	0.01405	0.01306	0.00368
494.9	0.01424	0.0138	0.00555
495.6	0.01654	0.01424	0.00513
496.4	0.01503	0.0165	0.00487
497.1	0.01635	0.01548	0.00613
497.9	0.01543	0.01502	0.00528
498.6	0.01531	0.01449	0.00527
499.4	0.01718	0.01681	0.00633
500.1	0.01778	0.01622	0.00578
500.9	0.01949	0.0164	0.00616
501.6	0.017	0.01534	0.00624
502.4	0.01949	0.0173	0.00555
503.1	0.0193	0.0174	0.00714
503.9	0.02099	0.0175	0.00587
504.7	0.01985	0.01733	0.00653
505.4	0.02043	0.01729	0.0068
506.2	0.02094	0.01849	0.00679
506.9	0.02106	0.01866	0.00668
507.7	0.02297	0.01747	0.00677
508.4	0.02348	0.0188	0.00733
509.2	0.02297	0.01897	0.00727
509.9	0.02324	0.01914	0.00759
510.7	0.02274	0.01918	0.00833
511.4	0.0241	0.01921	0.00747
512.2	0.02429	0.01878	0.0076
512.9	0.02503	0.01949	0.00867
513.7	0.02622	0.01933	0.00833
514.4	0.02579	0.01943	0.00789
515.2	0.02852	0.02114	0.00854
515.9	0.02841	0.02172	0.0082
516.7	0.02886	0.02237	0.00824
517.4	0.03061	0.02336	0.00923
518.2	0.0303	0.02196	0.00932
518.9	0.03098	0.02428	0.00959
519.7	0.03371	0.0254	0.01034
520.5	0.03491	0.02764	0.01257
521.2	0.03571	0.02727	0.01279
522	0.03787	0.03108	0.01656
522.7	0.04072	0.0337	0.0171
523.5	0.04282	0.03605	0.01945
524.2	0.04666	0.03834	0.02288
525	0.05334	0.04319	0.02399
525.7	0.05613	0.04955	0.02984
526.5	0.06418	0.05514	0.03489
527.2	0.06889	0.06261	0.0415
528	0.0817	0.07166	0.04889
528.7	0.08984	0.08165	0.05703
529.5	0.10299	0.09548	0.06796
530.2	0.11276	0.1111	0.08135
531	0.13214	0.13069	0.09135
531.7	0.14971	0.14755	0.11057
532.5	0.16968	0.17166	0.1294
533.2	0.19514	0.19501	0.15123
534	0.21791	0.2245	0.17631
534.7	0.25034	0.25527	0.20018
535.5	0.2815	0.2863	0.23072
536.2	0.31384	0.32655	0.26498
537	0.35108	0.36176	0.3027
537.7	0.39342	0.41131	0.34084
538.5	0.43248	0.45241	0.38468
539.2	0.48258	0.4968	0.42673
540	0.52552	0.54247	0.48018
540.7	0.57704	0.59155	0.52282
541.5	0.62659	0.64661	0.57538
542.2	0.66977	0.69057	0.62252
543	0.71737	0.74136	0.67688
543.7	0.75761	0.78617	0.72492
544.5	0.80618	0.82885	0.77628
545.2	0.84544	0.86598	0.80811
546	0.8896	0.9061	0.84775
546.7	0.92051	0.92446	0.87898
547.5	0.94063	0.95988	0.92342
548.2	0.95731	0.97055	0.94144
549	0.98675	0.98207	0.96396
549.7	0.99804	1	0.99009
550.5	1	0.99915	0.9958
551.2	0.99509	0.99274	1
552	0.99166	0.98677	0.99279
552.7	0.99411	0.96031	0.99249
553.5	0.97105	0.94324	0.97357
554.2	0.95191	0.92104	0.95405
555	0.92395	0.90141	0.93934
555.7	0.89647	0.87836	0.91021
556.5	0.87537	0.85403	0.88078
557.2	0.83759	0.80452	0.84354
558	0.80079	0.77251	0.81411
558.7	0.7581	0.73282	0.77417
559.5	0.72669	0.70166	0.73123
560.2	0.68744	0.66411	0.6988
561	0.65554	0.63082	0.67057
561.7	0.6212	0.58813	0.62462
562.5	0.58538	0.55484	0.59399
563.2	0.56281	0.52924	0.56186
564	0.52601	0.49765	0.53033
564.7	0.49706	0.46863	0.5048
565.5	0.47375	0.44644	0.47117
566.2	0.44362	0.42053	0.44595
567	0.42154	0.40124	0.41682
567.7	0.40289	0.37738	0.3961
568.5	0.38027	0.36103	0.37177
569.2	0.36021	0.34153	0.35616
570	0.34897	0.33316	0.33453
570.7	0.33027	0.31246	0.32192
571.5	0.31752	0.29548	0.30601
572.2	0.30343	0.286	0.28694
573	0.29519	0.27068	0.27745
573.7	0.28763	0.26278	0.26405
574.5	0.27552	0.2548	0.25162
575.2	0.25898	0.24588	0.243
576	0.25059	0.23905	0.23465
576.7	0.24603	0.22881	0.22465
577.5	0.23896	0.21596	0.2206
578.2	0.23278	0.21114	0.21643
579	0.22596	0.20726	0.20363
579.7	0.22233	0.20068	0.20252
580.5	0.21472	0.19821	0.19462
581.2	0.20986	0.19155	0.18904
582	0.20363	0.18621	0.18444
582.7	0.19657	0.18096	0.18075
583.5	0.19161	0.17443	0.17483
584.2	0.19127	0.17362	0.16835
585	0.18896	0.17102	0.16547
585.7	0.18494	0.16901	0.16529
586.5	0.17969	0.16402	0.16015
587.2	0.18003	0.15941	0.15667
588	0.17424	0.15856	0.15697
588.7	0.16855	0.15553	0.15114
589.5	0.17026	0.14998	0.15081
590.2	0.17041	0.14883	0.14922
591	0.163	0.14784	0.14679
591.7	0.16168	0.14341	0.14309
592.4	0.16183	0.1423	0.13886
593.2	0.15844	0.13948	0.13715
593.9	0.15658	0.14012	0.13685
594.7	0.15412	0.1353	0.13679
595.4	0.14779	0.13116	0.13156
596.2	0.1501	0.1309	0.13285
596.9	0.14686	0.12646	0.12979
597.7	0.14254	0.12535	0.12901
598.4	0.14392	0.12108	0.12622
599.2	0.13925	0.12215	0.12225
599.9	0.13386	0.11763	0.12174
600.7	0.13116	0.11302	0.11988
601.4	0.12738	0.11208	0.11592
602.2	0.12674	0.10807	0.11261
602.9	0.12051	0.10363	0.10835
603.7	0.11963	0.09915	0.10823
604.4	0.11462	0.10265	0.10583
605.2	0.11138	0.09599	0.10201
605.9	0.10927	0.0921	0.10024
606.7	0.10608	0.08703	0.09739
607.4	0.10383	0.08417	0.09342
608.1	0.10044	0.08327	0.08964
608.9	0.09475	0.08015	0.08745
609.6	0.09171	0.0781	0.08318
610.4	0.08754	0.07405	0.08042
611.1	0.08523	0.07029	0.0794
611.9	0.08381	0.06833	0.07279
612.6	0.08126	0.06411	0.07186
613.4	0.07802	0.06308	0.0697
614.1	0.07507	0.05971	0.06523
614.9	0.0737	0.05745	0.06267
615.6	0.06992	0.05557	0.05886
616.4	0.06909	0.05301	0.05793
617.1	0.06595	0.05198	0.05486
617.9	0.06246	0.04853	0.05234
618.6	0.05972	0.04639	0.0476
619.3	0.0606	0.04434	0.04751
620.1	0.0579	0.04289	0.04571
620.8	0.05613	0.04044	0.0433
621.6	0.05432	0.03949	0.04129
622.3	0.0527	0.03799	0.03901
623.1	0.04797	0.03731	0.0382
623.8	0.05	0.03655	0.03799
624.6	0.04722	0.03497	0.03511
625.3	0.0463	0.03359	0.03312
626.1	0.04361	0.03257	0.03219
626.8	0.04277	0.02916	0.03144
627.6	0.04257	0.02869	0.03054
628.3	0.04415	0.0294	0.02969
629	0.04313	0.02722	0.02823
629.8	0.03925	0.02665	0.02741
630.5	0.03787	0.02593	0.02497
631.3	0.0368	0.0259	0.02417
632	0.0376	0.02367	0.02441
632.8	0.03701	0.02486	0.02215
633.5	0.03545	0.02434	0.02285
634.3	0.03453	0.02382	0.02229
635	0.03272	0.02208	0.02058
635.8	0.03255	0.02113	0.01936
636.5	0.03287	0.02218	0.02032
637.3	0.0307	0.01942	0.01894
638	0.03268	0.02083	0.01827
638.7	0.02975	0.0195	0.01959
639.5	0.02856	0.01881	0.01891
640.2	0.02878	0.01812	0.01792
641	0.03009	0.01851	0.01605
641.7	0.02787	0.01854	0.01567
642.5	0.02833	0.01616	0.01677
643.2	0.02685	0.01735	0.01515
644	0.02555	0.01548	0.01584
644.7	0.02652	0.01499	0.01525
645.4	0.02512	0.01626	0.01419
646.2	0.02618	0.01518	0.0141
646.9	0.02316	0.01594	0.01392
647.7	0.02302	0.01456	0.01399
648.4	0.02459	0.01443	0.01255
649.2	0.02309	0.01371	0.0122
649.9	0.02288	0.01284	0.01233
650.7	0.02265	0.01242	0.01271
651.4	0.02201	0.01289	0.01284
652.2	0.02256	0.01306	0.0125
652.9	0.02045	0.01174	0.01131
653.6	0.02092	0.01243	0.01175
654.4	0.02027	0.0114	0.01114
655.1	0.021	0.01225	0.01058
655.9	0.02052	0.0119	0.01012
656.6	0.01943	0.01034	0.01056
657.4	0.01825	0.0102	0.01053
658.1	0.01897	0.01105	0.01076
658.9	0.01743	0.01001	0.00987
659.6	0.01798	0.00964	0.00972
660.3	0.01652	0.00958	0.01
661.1	0.01724	0.00967	0.00873
661.8	0.01806	0.009	0.00955
662.6	0.01352	0.00741	0.00859
663.3	0.01767	0.00872	0.00823
664.1	0.01532	0.00912	0.00792
664.8	0.01553	0.00913	0.00777
665.5	0.01537	0.00776	0.00751
666.3	0.0138	0.0077	0.00812
667	0.01426	0.00724	0.00754
667.8	0.01394	0.00757	0.00761
668.5	0.01299	0.00603	0.00724
669.3	0.01284	0.00744	0.006
670	0.01393	0.00723	0.00596
670.8	0.01333	0.00623	0.00635
671.5	0.01201	0.00803	0.00658
672.2	0.01382	0.00593	0.00604
673	0.0124	0.00555	0.00544
673.7	0.01107	0.00618	0.00567
674.5	0.01117	0.00447	0.00485
675.2	0.01119	0.00542	0.00436
676	0.01149	0.00464	0.00498
676.7	0.00997	0.00599	0.00532
677.4	0.00972	0.00656	0.00422
678.2	0.01101	0.00419	0.00412
678.9	0.00957	0.00404	0.00485
679.7	0.01077	0.00476	0.00352
680.4	0.00941	0.00397	0.00414
681.2	0.0108	0.00494	0.00443
681.9	0.0089	0.00351	0.00466
682.6	0.00974	0.00415	0.00377
683.4	0.00921	0.00368	0.00389
684.1	0.00803	0.00369	0.00328
684.9	0.00823	0.00265	0.00504
685.6	0.00853	0.00435	0.00352
686.4	0.00789	0.00404	0.00353
687.1	0.00838	0.00219	0.00251
687.8	0.00709	0.00365	0.00354
688.6	0.00842	0.00358	0.00309
689.3	0.00712	0.00416	0.00298
690.1	0.00694	0.00318	0.00316
690.8	0.00836	0.00319	0.00333
691.6	0.00649	0.00368	0.00294
692.3	0.008	0.00229	0.00225
693	0.00613	0.00295	0.00288
693.8	0.00793	0.00246	0.00196
694.5	0.00747	0.00197	0.00272
695.3	0.00549	0.0028	0.00238
696	0.00664	0.00239	0.00174
696.8	0.00655	0.00248	0.00163
697.5	0.00542	0.00182	0.00244
698.2	0.00485	0.00364	0.0035
699	0.00515	0.00224	0.00152
699.7	0.00573	0.00241	0.00257
700.5	0.00573	0.00266	0.00199
701.2	0.00536	0.00291	0.00181
701.9	0.00393	0.00308	0.00188
702.7	0.0069	0.000250192	0.00147
703.4	0.00422	0.000334016	0.00235
704.2	0.00471	0.000752454	0.00206
704.9	0.00385	0.00226	0.00253
705.7	0.00443	0.00218	0.00283
706.4	0.00608	0.00101	0.00165
707.1	0.00435	0.00135	0.00101
707.9	0.00465	0.00236	0.0013
708.6	0.00359	0.00228	0.0016
709.4	0.00438	0.00101	0.00101
710.1	0.00428	0.00178	0.00197
710.8	0.00381	0.00153	0.00191
711.6	0.0042	0.00196	0.00132
712.3	0.00274	0.00111	0.00216
713.1	0.00196	0.00111	0.00132
713.8	0.00355	0.000428084	0.00151
714.6	0.00346	0.00129	0.00212
715.3	0.00258	0.00241	0.00158
716	0.00218	0.00129	0.00096997
716.8	0.00297	0.00276	0.00145
717.5	0.00219	0.000259752	0.00116
718.3	0.00271	0.00131	0.00159
719	0.00323	0.00193	0
719.7	0.00467	0.000794281	0.00143
720.5	0.0056	0.00168	0.000685586
721.2	0.00266	0.000891165	0.000752252
722	0.00329	0.00206	0.00044024
722.7	0.0031	8.98421e-05	0
723.4	0.00393	0.00243	0.000632733
724.2	0.00353	0.00135	-0.00019045
724.9	0.00405	0.0019	0.000763363
725.7	0.0027	0.00199	0.00134
726.4	0.00104	0.00235	0.000763964
727.1	0.00229	0.000816475	0.00121
727.9	0.00209	0.00109	0.00122
728.6	0.00335	-9.11652e-05	0.00122
729.4	0.00189	0.0011	-6.42643e-05
730.1	0.00253	0.00229	0.000644144
730.8	0.00232	0.00266	0.00071021
731.6	0.000847399	0.00295	0.00117
732.3	0.00276	0.00213	0.000650751
733.1	0.00256	0.0038	0.00117
733.8	0.000962218	0.00242	6.54354e-05
734.5	0.00289	0.00261	0.00105
735.3	0.00194	0.00225	0.000592492
736	0.00281	0.00132	0.00119
736.8	0.00249	0.00122	0.00119
737.5	0.00032581	0.00378	-0.000332432
738.2	0.00175	0.00237	0.00114
739	0.00175	0.00229	0.000804505
739.7	0.00165	0.00239	0.00228
740.5	0.00154	0.00287	0.00114
741.2	0.00177	0.00259	0.000337838
741.9	0.0031	0.00202	0.000406907
742.7	0.00234	0.000677764	-0.000136276
743.4	0.00201	0.00175	0.00212
744.2	0.00179	0.00224	0.000410811
744.9	-0.000112365	0.000781904	0.000893994
745.6	0	0.00186	0.000414414
746.4	0.00227	0.00296	0.00125
747.1	0.0025	0.00119	0.000556456
747.9	0.00126	0.00109	0.00027958
748.6	0.00184	0.00069825	0.000351051
749.3	0.000460942	0.0014	0.00134
750.1	0.00127	0.000541567	-0.000706006
750.8	0.00162	0.000690885	7.07508e-05
751.6	0.00151	0.000643346	0.000425826
752.3	0.000582924	0.000248794	-0.000142673
753	0.000468891	0.000200124	0.00136
753.8	0.00235	0.001	0.000502703
754.5	0.000587341	0.000250679	0.000359459
755.2	0.000827282	0.000353086	0
756	-0.00107	-0.000456541	-0.000436336
756.7	0.00131	0.000558949	-0.000145736
757.5	0.00191	0.000815282	-0.000219219
758.2	0.00132	0.000561881	0.000805706
758.9	0	0	-0.000368468
759.7	-0.000242247	-0.000103392	0.000296517
760.4	0.00243	0.00104	-0.000595195
761.2	0.00146	0.000622613	0.00156
761.9	0.000609421	0.000260103	0.00096967
762.6	0.000612856	0.000261569	-7.5015e-05
763.4	0.0016	0.000683136	0.000451952
764.1	0.00235	0.001	0.000606306
764.8	0.000247498	0.000105633	0.000833033
765.6	0.000248037	0.000105863	-7.58859e-05
766.3	0.002	0.000852141	0.000687387
767.1	0.000627576	0.000267851	7.67868e-05
767.8	0.00202	0.000860936	0.000385886
768.5	0.00114	0.000485232	-0.000309309
769.3	0.0024	0.00103	0.00061952
770	0.00153	0.000651095	0.00117
770.8	0.00102	0.000435599	0.000312312
771.5	0.00231	0.000984914	0.000392192
772.2	0.00012841	5.48059e-05	0.00118
773	0.000257017	0.000109696	0.000786486
773.7	0.00103	0.000440625	0.000473874
774.4	0	0	-0.00127
775.2	0.00118	0.000501567	0.00031982
775.9	0.00118	0.000501986	0.00023994
776.7	0.0017	0.000726906	-8.01802e-05
777.4	0.000657017	0.000280417	-0.000482282
778.1	0.000529441	0.000225967	0.000242943
778.9	0.00146	0.000624498	0.000244234
779.6	0.00254	0.00108	0.000408408
780.3	0.00174	0.000742194	0.000245616
781.1	-0.000537291	-0.000229318	-0.000246547
781.8	-0.00108	-0.000461567	-0.000496396
782.6	0.00204	0.00087057	-0.000499399
783.3	0.000136016	5.80519e-05	0.000998799
784	0.00177	0.000756016	0.000333634
784.8	0.00109	0.000466175	0.000334234
785.5	0	0	-0.000336036
786.2	-0.000415309	-0.000177255	0.000423724
787	0.00181	0.000772351	0.00111
787.7	0.00111	0.000475599	0.000341141
788.4	0.000836114	0.000356856	-0.000767868
789.2	-0.000140383	-5.99158e-05	-0.000601502
789.9	-0.000283121	-0.000120837	0.00113
790.7	-0.000713445	-0.0003045	0.000349249
791.4	0.00128	0.00054764	8.72673e-05
792.1	0	0	0.00034955
792.9	-0.000429637	-0.00018337	0
793.6	0.000288126	0.000122973	0.000264505
794.3	0.000290824	0.000124125	0.00088979
795.1	0.000291413	0.000124376	0.000535135
795.8	0.00321	0.00137	-0.000535135
796.5	0	0	0.000625225
797.3	0.000881747	0.000376332	0.00071982
798	-0.00133	-0.000569629	-0.000272222
798.8	0.00239	0.00102	0.000548649
799.5	-0.000747792	-0.00031916	-0.000823724
800.2	0.000149068	6.36226e-05	0.000182462
800.9	-0.00014946	-0.000130004	-9.14715e-05
801.6	0	0	0
802.3	0.0004579	0.000398293	0.00028024
803	0.00153	0.00133	0.000938739
803.7	0.000306968	0.000267008	0.000187868
804.4	0.00184	0.0016	0.00113
805.1	0.00123	0.00107	0.000753754
805.8	0.00264	0.0023	0.00162
806.5	-0.000782139	-0.000680324	-0.000478679
807.2	-0.000313199	-0.000272429	-0.000191682
807.9	0.000156771	0.000136364	9.59459e-05
808.6	0.000314279	0.000273367	0.000192342
809.3	-0.000315407	-0.000274349	-0.000193033
810	-0.00031791	-0.000276526	-0.000194565
810.7	-0.000641315	-0.000557832	-0.000392492
811.4	0	0	0
812.1	-0.000639843	-0.000556551	-0.000391592
812.8	0.00102	0.00214	0.00369
813.5	0.00102	0.00214	0.00369
814.2	0.00102	0.00214	0.00369
814.9	0.00102	0.00214	0.00369
815.6	0.00102	0.00214	0.00369
816.3	0.00102	0.00214	0.00369
817	0.00102	0.00214	0.00369
817.7	0.00102	0.00214	0.00369
818.4	0.00102	0.00214	0.00369
819.1	0.00102	0.00214	0.00369
819.8	0.00102	0.00214	0.00369
820.5	0.00102	0.00214	0.00369
821.2	0.00102	0.00214	0.00369
821.9	0.00102	0.00214	0.00369
822.6	0.00102	0.00214	0.00369
823.3	0.00102	0.00214	0.00369
824	0.00102	0.00214	0.00369
824.7	0.00102	0.00214	0.00369
825.4	0.00102	0.00214	0.00369
826.1	0.00102	0.00214	0.00369
826.8	0.00102	0.00214	0.00369
827.5	0.00102	0.00214	0.00369
828.2	0.00102	0.00214	0.00369
828.9	0.00102	0.00214	0.00369
829.6	0.00102	0.00214	0.00369
830.3	0.00102	0.00214	0.00369
831	0.00102	0.00214	0.00369
831.7	0.00102	0.00214	0.00369
832.4	0.00102	0.00214	0.00369
833.1	0.00102	0.00214	0.00369
833.8	0.00102	0.00214	0.00369
834.5	0.00102	0.00214	0.00369
835.2	0.00102	0.00214	0.00369
835.9	0.00102	0.00214	0.00369
836.6	0.00102	0.00214	0.00369
837.3	0.00102	0.00214	0.00369
838	0.00102	0.00214	0.00369
838.7	0.00102	0.00214	0.00369
839.4	0.00102	0.00214	0.00369
840.1	0.00102	0.00214	0.00369
840.8	0.00102	0.00214	0.00369
841.5	0.00102	0.00214	0.00369
842.2	0.00102	0.00214	0.00369
842.9	0.00102	0.00214	0.00369
843.6	0.00102	0.00214	0.00369
844.3	0.00102	0.00214	0.00369
845	0.00102	0.00214	0.00369
845.7	0.00102	0.00214	0.00369
846.4	0.00102	0.00214	0.00369
847.1	0.00102	0.00214	0.00369
847.8	0.00102	0.00214	0.00369
848.5	0.00102	0.00214	0.00369
849.2	0.00102	0.00214	0.00369
849.9	0.00102	0.00214	0.00369
850.6	0.00102	0.00214	0.00369
851.3	0.00102	0.00214	0.00369
852	0.00102	0.00214	0.00369
852.7	0.00102	0.00214	0.00369
853.4	0.00102	0.00214	0.00369
854.1	0.00102	0.00214	0.00369
854.8	0.00102	0.00214	0.00369
855.5	0.00102	0.00214	0.00369
856.2	0.00102	0.00214	0.00369
856.9	0.00102	0.00214	0.00369
857.6	0.00102	0.00214	0.00369
858.3	0.00102	0.00214	0.00369
859	0.00102	0.00214	0.00369
859.7	0.00102	0.00214	0.00369
860.4	0.00102	0.00214	0.00369
861.1	0.00102	0.00214	0.00369
861.8	0.00102	0.00214	0.00369
862.5	0.00102	0.00214	0.00369
863.2	0.00102	0.00214	0.00369
863.9	0.00102	0.00214	0.00369
864.6	0.00102	0.00214	0.00369
865.3	0.00102	0.00214	0.00369
866	0.00102	0.00214	0.00369
866.7	0.00102	0.00214	0.00369
867.4	0.00102	0.00214	0.00369
868.1	0.00102	0.00214	0.00369
868.8	0.00102	0.00214	0.00369
869.5	0.00102	0.00214	0.00369
870.2	0.00102	0.00214	0.00369
870.9	0.00102	0.00214	0.00369
871.6	0.00102	0.00214	0.00369
872.3	0.00102	0.00214	0.00369
873	0.00102	0.00214	0.00369
873.7	0.00102	0.00214	0.00369
874.4	0.00102	0.00214	0.00369
875.1	0.00102	0.00214	0.00369
875.8	0.00102	0.00214	0.00369
876.5	0.00102	0.00214	0.00369
877.2	0.00102	0.00214	0.00369
877.9	0.00102	0.00214	0.00369
878.6	0.00102	0.00214	0.00369
879.3	0.00102	0.00214	0.00369
880	0.00102	0.00214	0.00369
880.7	0.00102	0.00214	0.00369
881.4	0.00102	0.00214	0.00369
882.1	0.00102	0.00214	0.00369
882.8	0.00102	0.00214	0.00369
883.5	0.00102	0.00214	0.00369
884.2	0.00102	0.00214	0.00369
884.9	0.00102	0.00214	0.00369
885.6	0.00102	0.00214	0.00369
886.3	0.00102	0.00214	0.00369
887	0.00102	0.00214	0.00369
887.7	0.00102	0.00214	0.00369
888.4	0.00102	0.00214	0.00369
889.1	0.00102	0.00214	0.00369
889.8	0.00102	0.00214	0.00369
890.5	0.00102	0.00214	0.00369
891.2	0.00102	0.00214	0.00369
891.9	0.00102	0.00214	0.00369
892.6	0.00102	0.00214	0.00369
893.3	0.00102	0.00214	0.00369
894	0.00102	0.00214	0.00369
894.7	0.00102	0.00214	0.00369
895.4	0.00102	0.00214	0.00369
896.1	0.00102	0.00214	0.00369
896.8	0.00102	0.00214	0.00369
897.5	0.00102	0.00214	0.00369
898.2	0.00102	0.00214	0.00369
898.9	0.00102	0.00214	0.00369
899.6	0.00102	0.00214	0.00369
900.3	0.00102	0.00214	0.00369

## Sheet: Fig 5b
	2BOICz-TSF		1BOICz-TSF		1TICz-TSF
Luminescence (cd/m2)	EQE (%)	Luminescence (cd/m2)	EQE (%)	Luminescence (cd/m2)	EQE (%)
0.07929	2.858	0	0	0	0
0	0	0.07695	2.339	0.08683	2.50827
0	0	0	0	0.11474	4.60226
0	0	0	0	0	0
0	0	0.2504	1.93	0	0
1.305	12.2	1.759	10.01	0.7852	4.81504
6.941	22.99	10.34	22.88	6.9849	18.7798
27.99	31.55	45.66	27.8	37.349	29.951
94.51	36.78	162.1	37.43	113.659	33.0944
275.8	38.35	462	36.48	236.73	33.0621
679.9	37.39	1064	35.2	415.74	31.5307
1415	35.17	2017	32.26	664.95	29.8381
2522	32.26	3297	29.2	993.33	28.0649
3948	29.13	4807	26.23	1405.3	26.195
5670	26.17	6548	23.77	1912.3	24.3734
7607	23.25	8413	21.37	2527.2	22.7453
9792	21.13	10500	19.45	3235.7	20.8432
12240	19.31	12860	17.77	4052.1	19.5697
				5028.4	18.5541
				6162	17.3612
				7420.4	16.4424
				8919.3	15.6912
				10751	15.1351
				13013	14.3194
